# Supplementary material for: Catalogue of stage-specific transcripts in Ixodes ricinus and their potential functions during the tick life-cycle
Source: Parasit Vectors. 2020 Jun 16;13:311. doi: 10.1186/s13071-020-04173-4 (PMC7296661; doi:10.1186/s13071-020-04173-4)
Supplement: Supplementary file 2 — Additional file 2: Table S2. Summary of library mapping statistics and cross-sample normalization. [file 13071_2020_4173_MOESM2_ESM.xlsx]

## Sheet: Table S2
Additional file 2: Table S2. Summary of library mapping statistics and cross-sample normalization.
			mapping statistics		assembly statistics					library scaling factors
library	number of reads	number of quality filtered reads	mapped reads	% of mapped reads	number of contigs	total mapping read counts assigned to each transcriptome by RSEM	total counts after filtering of lowly abundant transcripts (<cpm2)		NONE	TMM	UQ	RLE	TMMwsp	Median
Egg	72656448	72245840	56294216	77.48	52195	27615019	27194990		1	1.24367	1.13645	1.21101	1.24345	1.19029
Larva	71854368	71644096	57885789	80.56	46676	28714126	28330878		1	1.43366	1.45887	1.44749	1.43364	1.51229
Fed nymph	121071868	120847762	89811112	74.18	58993	44752536	44476747		1	0.584596	0.653794	0.593726	0.584908	0.519381
Female	79471842	78394814	65135122	81.96	60216	32175714	31882744		1	1.47504	1.42705	1.42452	1.47456	1.6064
Fed female	85550324	85381630	68525810	80.1	51977	34074764	33840553		1	0.650413	0.64648	0.674503	0.6504	0.665843
								geomean VD [%]*	0.13763	0.10813	0.10656	0.0609	0.10633	0.10632
* variability dispersion of reference gene read mapping counts within read mapping count datasets calculated for each normalization
