# Supplementary material for: Catalogue of stage-specific transcripts in Ixodes ricinus and their potential functions during the tick life-cycle
Source: Parasit Vectors. 2020 Jun 16;13:311. doi: 10.1186/s13071-020-04173-4 (PMC7296661; doi:10.1186/s13071-020-04173-4)
Supplement: Supplementary file 10 — Additional file 10: Table S4. List of stage-specific and housekeeping transcripts. [file 13071_2020_4173_MOESM10_ESM.xlsx]

## Sheet: Table S4
Additional file 10: Table S4. List of stage-specific and housekeeping transcripts.
	egg	larva	fednymph	female	fedfemale	HK_transcripts
1	c75599_g3	c83526_g1	c81210_g1	c83526_g1	c75940_g8	c10472_g1
2	c72803_g1	c75940_g8	c76933_g1	c75940_g8	c56425_g1	c10507_g1
3	c82157_g2	c78711_g2	c72917_g1	c76933_g1	c79647_g1	c10578_g1
4	c76351_g2	c83436_g1	c83436_g1	c83436_g1	c83974_g1	c10581_g1
5	c76933_g1	c76933_g1	c69505_g1	c78711_g2	c80433_g1	c10662_g1
6	c79760_g5	c75515_g1	c76249_g1	c79150_g3	c76933_g1	c10669_g1
7	c74383_g1	c78976_g1	c80070_g2	c77118_g1	c79317_g2	c1069_g1
8	c84626_g1	c77118_g1	c80070_g1	c75515_g1	c74644_g1	c10799_g1
9	c76180_g1	c75260_g1	c75940_g8	c75729_g5	c83979_g2	c10807_g1
10	c80189_g5	c77471_g1	c77449_g1	c74367_g1	c80710_g1	c10836_g1
11	c82345_g1	c82100_g1	c75846_g6	c83979_g2	c83436_g1	c10838_g1
12	c83596_g1	c77695_g8	c82100_g1	c77471_g1	c81690_g1	c10839_g1
13	c77007_g1	c71924_g1	c77118_g1	c82100_g1	c72917_g1	c10848_g1
14	c86815_g1	c83979_g2	c82517_g1	c77476_g1	c84113_g1	c10866_g1
15	c77398_g1	c77476_g1	c78711_g2	c74367_g2	c78072_g1	c10917_g1
16	c84476_g2	c72917_g3	c82022_g1	c71924_g1	c78167_g2	c10918_g1
17	c78117_g2	c59520_g1	c75515_g1	c82023_g3	c80733_g8	c10929_g1
18	c78735_g1	c76555_g1	c78019_g4	c72917_g3	c80070_g1	c10930_g1
19	c83189_g4	c76190_g3	c78757_g3	c75260_g1	c82100_g1	c10983_g1
20	c78823_g1	c74367_g2	c23277_g1	c76190_g3	c78263_g1	c11148_g1
21	c75514_g2	c82943_g1	c83213_g1	c76912_g1	c77118_g1	c1129_g1
22	c72917_g1	c81732_g2	c76427_g2	c76555_g1	c77662_g1	c11868_g1
23	c81384_g1	c57474_g1	c76845_g2	c75599_g3	c75819_g1	c11988_g1
24	c78355_g1	c74741_g1	c84113_g1	c77165_g3	c78711_g2	c12273_g1
25	c73089_g1	c68562_g3	c75020_g2	c84640_g1	c77299_g1	c12750_g1
26	c78486_g1	c74367_g1	c74656_g1	c84269_g1	c80644_g1	c134_g1
27	c75161_g1	c84640_g1	c76725_g1	c84639_g2	c73798_g1	c13518_g1
28	c83974_g1	c83006_g4	c84715_g1	c57474_g1	c75515_g1	c13615_g1
29	c84250_g1	c78167_g2	c83979_g2	c77695_g8	c75020_g3	c13637_g1
30	c81442_g4	c77165_g3	c82157_g1	c59520_g1	c80693_g2	c13899_g1
31	c77800_g1	c63338_g5	c79678_g1	c79456_g2	c82347_g3	c14170_g1
32	c74551_g1	c81685_g1	c80070_g3	c78386_g1	c82442_g1	c14293_g1
33	c80053_g1	c84269_g1	c77471_g1	c80644_g1	c84558_g2	c14342_g1
34	c68799_g1	c82023_g3	c76845_g1	c80836_g1	c75830_g2	c14386_g1
35	c84759_g1	c84639_g2	c75173_g3	c81732_g2	c77870_g1	c14431_g1
36	c83053_g3	c76039_g1	c77476_g1	c79735_g1	c73260_g1	c14482_g1
37	c79847_g1	c75773_g1	c78072_g1	c82353_g1	c84037_g4	c14499_g1
38	c79021_g5	c76912_g1	c76190_g3	c82943_g1	c74700_g1	c14748_g1
39	c82522_g2	c82420_g1	c75020_g3	c75918_g3	c73932_g1	c14791_g1
40	c80349_g1	c84539_g1	c79557_g6	c82420_g1	c79735_g1	c15544_g1
41	c80440_g7	c84558_g2	c84147_g2	c73834_g1	c74656_g1	c1554_g1
42	c81620_g1	c76339_g1	c74700_g1	c75724_g1	c82943_g1	c1567_g1
43	c80096_g3	c71228_g1	c80294_g3	c76339_g1	c81122_g1	c15682_g1
44	c74512_g1	c76584_g1	c79735_g1	c76584_g1	c82022_g1	c15768_g1
45	c10837_g1	c82554_g1	c83142_g1	c76467_g6	c74031_g1	c1581_g1
46	c74415_g1	c79690_g1	c78459_g1	c80693_g2	c78359_g1	c1587_g1
47	c76535_g1	c84131_g2	c71114_g1	c63338_g5	c79530_g5	c16017_g1
48	c83846_g11	c73113_g2	c69506_g1	c68562_g3	c69316_g1	c16117_g1
49	c70825_g1	c84543_g1	c71924_g1	c77334_g2	c78492_g1	c16120_g1
50	c77292_g1	c82083_g4	c77695_g8	c78180_g5	c75817_g1	c16195_g1
51	c81519_g1	c78180_g5	c83526_g1	c71228_g1	c84671_g2	c16196_g2
52	c80448_g2	c73611_g1	c81690_g1	c82022_g1	c75562_g1	c16250_g1
53	c83283_g2	c82687_g3	c74832_g2	c84652_g1	c77563_g2	c16323_g1
54	c79001_g1	c75724_g1	c79593_g7	c83142_g1	c84715_g1	c16499_g1
55	c76730_g2	c75918_g3	c67610_g1	c78469_g1	c72766_g1	c16513_g1
56	c76682_g1	c84448_g1	c82442_g1	c65214_g1	c79530_g4	c16559_g1
57	c77756_g1	c80693_g2	c77397_g2	c79260_g2	c80496_g1	c16567_g1
58	c81812_g2	c74222_g1	c75236_g1	c84277_g1	c77292_g1	c16573_g1
59	c70916_g2	c82347_g3	c76770_g1	c79863_g1	c74656_g2	c16576_g1
60	c71371_g1	c80836_g1	c77664_g2	c78467_g3	c74941_g1	c16611_g1
61	c81405_g5	c65214_g1	c79742_g1	c84558_g2	c2452_g1	c16619_g1
62	c81756_g2	c79260_g2	c76051_g12	c82347_g3	c84305_g1	c16636_g1
63	c81257_g6	c80682_g1	c84640_g1	c82083_g4	c78047_g4	c16660_g1
64	c75515_g1	c72987_g1	c57474_g1	c69267_g3	c77165_g3	c16743_g1
65	c83979_g2	c79548_g1	c77662_g1	c74852_g1	c78438_g1	c16918_g1
66	c79958_g2	c79863_g1	c82347_g3	c82442_g1	c74588_g2	c16927_g1
67	c80330_g2	c73057_g1	c84143_g1	c72917_g1	c83142_g1	c16929_g1
68	c77993_g2	c83124_g2	c80515_g1	c75735_g2	c75701_g2	c17012_g1
69	c78827_g1	c82333_g2	c84277_g1	c84539_g1	c69505_g1	c17065_g1
70	c76421_g1	c80123_g3	c84671_g2	c84131_g2	c82023_g3	c17116_g1
71	c83085_g2	c76770_g1	c80670_g1	c74349_g1	c76427_g2	c17117_g1
72	c78438_g1	c79529_g2	c84228_g3	c78084_g1	c78504_g1	c1719_g1
73	c80189_g4	c80006_g4	c70850_g1	c84001_g1	c77471_g1	c1731_g1
74	c78077_g2	c74155_g1	c75701_g2	c73611_g1	c77476_g1	c17441_g1
75	c79902_g1	c79150_g3	c80644_g1	c78263_g1	c84277_g1	c17690_g1
76	c81913_g7	c77861_g2	c84529_g3	c74179_g1	c74551_g1	c17845_g1
77	c83243_g1	c78469_g1	c79058_g4	c78837_g1	c83387_g1	c178_g1
78	c77843_g1	c71946_g1	c80897_g2	c77292_g1	c75173_g2	c18168_g1
79	c76533_g1	c78467_g3	c79557_g5	c82843_g1	c83526_g1	c19126_g1
80	c76661_g1	c73839_g4	c80806_g2	c75091_g1	c76533_g1	c19219_g1
81	c78677_g1	c84741_g1	c75819_g1	c73013_g1	c77695_g8	c192_g1
82	c24695_g1	c80074_g1	c84652_g1	c79262_g1	c79436_g1	c19507_g1
83	c84277_g1	c83142_g1	c79088_g1	c82787_g1	c79224_g1	c19577_g1
84	c77550_g1	c81200_g1	c77292_g1	c78116_g3	c73785_g1	c19596_g1
85	c79745_g2	c79456_g2	c80792_g2	c83006_g4	c78047_g2	c19830_g1
86	c74436_g1	c75864_g1	c82023_g3	c78556_g1	c78527_g1	c19980_g1
87	c81171_g1	c77820_g1	c72917_g3	c80682_g1	c70508_g1	c19990_g1
88	c83385_g4	c77939_g3	c76693_g1	c81058_g1	c82517_g1	c20035_g1
89	c77825_g1	c80349_g1	c78167_g2	c75144_g1	c71924_g1	c20088_g1
90	c80416_g1	c77334_g2	c77484_g3	c72841_g1	c83481_g1	c20501_g1
91	c77875_g1	c73350_g2	c73785_g1	c81994_g3	c75817_g2	c20625_g1
92	c80763_g1	c78451_g3	c82843_g1	c79690_g1	c80489_g1	c20722_g1
93	c84250_g2	c78116_g3	c69486_g1	c83806_g3	c71912_g1	c20776_g1
94	c84211_g8	c84652_g1	c78337_g8	c75723_g1	c79530_g1	c20835_g1
95	c83050_g1	c73089_g1	c76584_g1	c78976_g1	c76427_g1	c20855_g1
96	c78804_g5	c84327_g2	c79557_g1	c76683_g1	c76845_g2	c20883_g1
97	c75626_g1	c76281_g2	c69469_g1	c84492_g1	c78556_g1	c20946_g1
98	c81799_g1	c76299_g1	c82943_g1	c84211_g6	c71114_g1	c20987_g1
99	c78191_g1	c79735_g1	c75830_g2	c77397_g2	c82189_g1	c21217_g1
100	c79032_g2	c81254_g1	c74190_g1	c75294_g2	c82787_g1	c21320_g1
101	c75157_g1	c82022_g1	c74902_g4	c76770_g1	c20742_g1	c21343_g1
102	c80670_g3	c74899_g1	c84453_g2	c84740_g1	c73013_g1	c21361_g1
103	c79117_g5	c78386_g1	c81919_g1	c81254_g1	c76190_g3	c21444_g1
104	c79083_g6	c79224_g1	c81994_g3	c70508_g1	c78607_g2	c21446_g1
105	c78642_g4	c72989_g1	c74957_g1	c81685_g1	c77579_g1	c21633_g1
106	c80592_g3	c81200_g2	c75562_g1	c74741_g1	c84640_g1	c21643_g1
107	c82512_g1	c83806_g3	c81732_g2	c80088_g2	c80503_g1	c21648_g1
108	c76990_g1	c74616_g1	c80693_g2	c77176_g1	c72987_g1	c21686_g1
109	c78016_g4	c84001_g1	c74852_g1	c72803_g1	c77550_g1	c21812_g1
110	c79404_g11	c77154_g1	c78800_g1	c79404_g11	c73984_g4	c21813_g1
111	c82442_g1	c81058_g1	c73260_g1	c82736_g1	c57474_g1	c21813_g2
112	c82189_g1	c75294_g2	c82427_g1	c81850_g1	c80503_g2	c21917_g1
113	c79389_g2	c81994_g3	c76845_g3	c84147_g2	c82476_g1	c21920_g1
114	c72496_g2	c75729_g5	c75918_g3	c80792_g2	c82427_g1	c22025_g1
115	c57474_g1	c84363_g1	c82341_g5	c73113_g2	c81405_g5	c22144_g1
116	c69486_g1	c77883_g1	c78337_g10	c73839_g4	c82170_g1	c22276_g1
117	c76716_g6	c82445_g2	c79530_g5	c83124_g2	c77526_g1	c22289_g1
118	c82943_g1	c81260_g1	c74947_g1	c72331_g1	c74069_g2	c22872_g1
119	c76120_g1	c72331_g1	c82170_g1	c76993_g2	c80403_g2	c22981_g1
120	c75634_g5	c80943_g2	c79690_g1	c74503_g1	c76845_g1	c23040_g1
121	c79309_g1	c82787_g1	c73932_g1	c84671_g2	c75599_g3	c23165_g1
122	c80690_g9	c72738_g1	c79703_g2	c80464_g6	c78824_g1	c23231_g1
123	c74485_g1	c77292_g1	c81690_g5	c78849_g6	c76736_g1	c23231_g2
124	c82300_g6	c75160_g1	c72634_g1	c84363_g1	c67610_g1	c23272_g1
125	c82999_g1	c77877_g3	c78359_g1	c76431_g6	c71990_g1	c23355_g1
126	c74884_g1	c75157_g1	c83674_g1	c77772_g1	c78804_g7	c23422_g1
127	c80943_g2	c79699_g3	c82872_g1	c77820_g1	c74155_g1	c234_g1
128	c84690_g2	c73909_g1	c75707_g1	c73057_g1	c79690_g1	c23555_g1
129	c71250_g1	c82336_g3	c79530_g4	c80685_g1	c60060_g1	c23565_g1
130	c78084_g1	c84211_g6	c78337_g3	c84004_g2	c76770_g1	c23570_g1
131	c6033_g1	c83447_g3	c74367_g1	c73909_g1	c75514_g1	c23814_g1
132	c77123_g6	c81644_g1	c81142_g2	c79329_g2	c76886_g1	c23917_g1
133	c75295_g1	c76202_g1	c82537_g1	c82788_g1	c73782_g1	c23943_g1
134	c78556_g1	c72647_g1	c84049_g1	c78451_g3	c74503_g1	c24024_g1
135	c80314_g1	c80685_g1	c84558_g2	c80074_g1	c84147_g2	c24039_g1
136	c83226_g2	c82442_g1	c83387_g1	c75721_g1	c75729_g5	c24039_g2
137	c83357_g2	c82189_g1	c84269_g1	c82467_g1	c77672_g1	c24300_g1
138	c82890_g1	c79363_g1	c79224_g1	c74155_g1	c79834_g1	c24328_g1
139	c78066_g2	c75723_g1	c74551_g1	c74591_g1	c77146_g5	c24667_g1
140	c75540_g1	c76467_g6	c75173_g2	c78104_g1	c83213_g1	c24691_g1
141	c76710_g1	c76993_g2	c79404_g11	c77550_g1	c80074_g1	c24692_g1
142	c75235_g1	c72264_g1	c79760_g5	c81200_g2	c77979_g1	c25703_g1
143	c78063_g1	c77176_g1	c73734_g1	c77540_g1	c84210_g2	c25758_g1
144	c75940_g8	c73672_g2	c77608_g1	c81950_g1	c80314_g1	c25832_g1
145	c74571_g5	c77800_g1	c63338_g5	c74637_g2	c76016_g4	c25856_g1
146	c78571_g5	c84277_g1	c83974_g1	c81200_g1	c79456_g2	c25885_g2
147	c77683_g1	c78468_g3	c84639_g2	c79224_g1	c79986_g1	c25953_g2
148	c74469_g1	c78849_g6	c74367_g2	c75864_g1	c84304_g1	c26034_g1
149	c77980_g1	c82691_g1	c78467_g3	c71946_g1	c79363_g1	c26058_g1
150	c76903_g3	c80644_g1	c77299_g1	c79548_g1	c69590_g1	c26164_g1
151	c80644_g1	c84182_g1	c80792_g1	c78852_g1	c73057_g1	c26231_g1
152	c79962_g1	c76281_g1	c79863_g1	c74551_g1	c67657_g1	c26582_g1
153	c82724_g2	c76683_g1	c82388_g1	c73205_g1	c74552_g1	c26628_g1
154	c80701_g1	c81431_g4	c77165_g3	c77907_g2	c82736_g1	c26669_g1
155	c82779_g1	c74552_g1	c74284_g1	c80006_g4	c70728_g1	c2673_g1
156	c77051_g6	c74076_g6	c74330_g1	c83865_g4	c84143_g1	c26750_g1
157	c73614_g1	c79329_g2	c85172_g1	c69917_g1	c78467_g3	c26771_g1
158	c79979_g1	c76511_g1	c77870_g1	c82333_g2	c81994_g3	c26774_g1
159	c76930_g1	c82353_g1	c76710_g1	c79760_g5	c76912_g1	c26776_g1
160	c80753_g2	c79493_g1	c75303_g1	c71478_g2	c35854_g1	c26779_g1
161	c74682_g3	c77642_g1	c82420_g1	c78783_g1	c81122_g3	c26782_g1
162	c82386_g1	c74179_g1	c83881_g4	c77484_g3	c78800_g1	c26784_g1
163	c83790_g2	c82843_g1	c74182_g4	c74616_g1	c73984_g3	c26788_g1
164	c79221_g1	c77907_g2	c80314_g1	c80081_g1	c84652_g1	c26820_g3
165	c83297_g2	c77114_g1	c78459_g2	c81431_g4	c76841_g2	c26837_g1
166	c82970_g3	c78824_g1	c78019_g1	c78167_g2	c70866_g1	c26840_g1
167	c82873_g1	c80357_g1	c78556_g1	c79363_g1	c72146_g1	c26861_g1
168	c66539_g2	c74503_g1	c83188_g1	c77877_g3	c75282_g1	c26931_g1
169	c82730_g4	c81705_g1	c77820_g1	c73073_g1	c74177_g1	c26945_g1
170	c84477_g1	c82467_g1	c76912_g1	c73089_g1	c82497_g1	c27032_g1
171	c72167_g1	c74637_g2	c83389_g3	c76219_g12	c79260_g2	c27138_g1
172	c78666_g2	c80282_g2	c77550_g1	c81260_g1	c77334_g2	c27381_g1
173	c78753_g2	c82904_g3	c84492_g1	c83828_g4	c75735_g2	c28540_g1
174	c74362_g1	c76939_g1	c82341_g6	c82554_g1	c75601_g1	c28634_g1
175	c83560_g1	c73839_g5	c72613_g1	c72987_g1	c82110_g4	c28727_g1
176	c79248_g1	c78556_g1	c78804_g7	c82336_g3	c75025_g1	c29440_g1
177	c84578_g1	c84678_g1	c80133_g2	c75326_g1	c81210_g1	c30106_g1
178	c83632_g2	c86825_g1	c75599_g3	c78804_g7	c81950_g1	c30687_g1
179	c81881_g1	c77511_g1	c81405_g5	c74382_g1	c76149_g1	c31061_g1
180	c82513_g3	c82788_g1	c72111_g1	c80123_g3	c82381_g2	c31186_g1
181	c80852_g6	c80076_g2	c75719_g1	c82429_g1	c74161_g1	c31254_g1
182	c71879_g1	c79290_g1	c82083_g4	c80515_g1	c76339_g1	c31291_g1
183	c78069_g2	c76398_g1	c79642_g3	c78782_g1	c75754_g1	c3135_g1
184	c77548_g1	c75326_g1	c84539_g1	c73727_g1	c72917_g3	c3145_g1
185	c80877_g1	c81228_g1	c77630_g2	c71912_g1	c82083_g4	c31546_g1
186	c76521_g1	c77479_g5	c80710_g1	c71114_g1	c77540_g1	c31588_g1
187	c76037_g1	c74187_g3	c79260_g2	c77704_g1	c80897_g2	c31656_g1
188	c78694_g4	c72803_g1	c72841_g1	c84652_g2	c79760_g5	c31713_g1
189	c80337_g2	c71712_g2	c72987_g1	c82157_g2	c63338_g5	c31716_g1
190	c3525_g1	c78804_g7	c79530_g1	c77471_g5	c83828_g4	c31737_g1
191	c77242_g1	c81886_g5	c80816_g1	c78527_g1	c78084_g1	c31741_g1
192	c75300_g1	c80733_g8	c77984_g2	c80025_g1	c74669_g1	c31762_g1
193	c79447_g1	c74409_g1	c83644_g1	c74088_g1	c79447_g1	c31859_g1
194	c82092_g13	c79802_g1	c84305_g1	c77175_g4	c79404_g11	c31951_g1
195	c82070_g4	c77368_g6	c78783_g1	c82050_g1	c74078_g1	c31993_g1
196	c74638_g1	c71912_g1	c79834_g1	c82189_g1	c81480_g1	c32009_g1
197	c79971_g6	c81850_g1	c24695_g1	c79040_g1	c83987_g1	c32053_g1
198	c82602_g2	c77540_g1	c20152_g1	c75751_g2	c73607_g1	c32066_g1
199	c75874_g1	c78978_g1	c80466_g1	c78468_g3	c69506_g1	c32123_g1
200	c77471_g1	c76495_g1	c76533_g1	c74669_g1	c69084_g1	c32126_g1
201	c80340_g10	c76291_g1	c82476_g1	c76281_g2	c66325_g1	c32133_g1
202	c79770_g1	c84492_g1	c80088_g2	c75282_g1	c74362_g1	c32137_g1
203	c73411_g1	c84754_g1	c76736_g1	c79123_g1	c84130_g1	c32304_g1
204	c82052_g2	c81264_g1	c76427_g1	c77939_g3	c74131_g2	c32565_g1
205	c71114_g1	c81562_g2	c74503_g1	c76039_g1	c77091_g1	c32665_g1
206	c78682_g1	c77469_g1	c78438_g1	c71819_g1	c76584_g1	c32732_g1
207	c82678_g1	c77704_g1	c81690_g2	c74426_g1	c71554_g1	c33104_g3
208	c79865_g1	c77471_g5	c73555_g1	c80286_g1	c80343_g1	c33114_g1
209	c68976_g1	c78823_g1	c75045_g1	c80792_g1	c82341_g5	c33245_g1
210	c70256_g1	c83189_g4	c73917_g1	c74362_g1	c70191_g1	c3348_g1
211	c74485_g2	c79148_g1	c75721_g1	c81770_g6	c80141_g1	c33539_g1
212	c82111_g1	c73073_g1	c75735_g2	c77114_g1	c84269_g1	c33687_g1
213	c77749_g1	c75891_g2	c80615_g1	c83674_g1	c69318_g1	c33780_g1
214	c75206_g1	c74704_g1	c79456_g2	c74061_g1	c74710_g2	c33984_g2
215	c80907_g4	c83507_g1	c76299_g1	c75707_g1	c79171_g1	c33988_g1
216	c81331_g3	c83538_g2	c84652_g2	c79447_g1	c80876_g5	c33991_g1
217	c71443_g1	c78782_g1	c80074_g1	c77433_g2	c84539_g1	c34247_g2
218	c80801_g7	c80176_g1	c75514_g1	c76200_g1	c78169_g1	c34315_g1
219	c71945_g1	c78800_g1	c83481_g1	c70395_g1	c77176_g1	c34431_g1
220	c82207_g1	c76790_g2	c77847_g1	c84741_g1	c75236_g1	c34608_g1
221	c82994_g1	c84671_g2	c80033_g1	c81886_g5	c77654_g1	c34813_g1
222	c79621_g6	c75721_g1	c83881_g2	c73839_g5	c76500_g2	c35083_g1
223	c72808_g1	c84162_g1	c71712_g2	c80349_g1	c80792_g2	c35086_g1
224	c66377_g1	c82138_g7	c71024_g1	c76281_g1	c80615_g1	c35087_g1
225	c83867_g2	c80088_g2	c78019_g3	c78824_g1	c79088_g1	c35102_g1
226	c77665_g1	c84476_g2	c74155_g1	c82445_g2	c69752_g1	c35119_g1
227	c79389_g1	c72917_g1	c84211_g6	c84079_g2	c71478_g2	c3511_g1
228	c76982_g3	c77308_g2	c74616_g1	c77642_g1	c81142_g2	c35133_g1
229	c83435_g3	c79132_g4	c84147_g3	c54203_g1	c73622_g2	c35152_g1
230	c84338_g1	c81757_g7	c78823_g1	c75045_g1	c82088_g12	c35154_g1
231	c82126_g2	c82476_g1	c71885_g16	c77118_g2	c80282_g1	c35159_g1
232	c71646_g1	c77175_g4	c75156_g1	c78896_g1	c84639_g2	c35291_g1
233	c81994_g3	c59806_g1	c76339_g1	c77934_g1	c74616_g1	c35391_g1
234	c74610_g1	c83828_g4	c77540_g1	c84476_g2	c75029_g1	c35459_g1
235	c77479_g5	c83974_g1	c84391_g1	c82111_g1	c82105_g2	c35525_g1
236	c80336_g2	c74426_g1	c76993_g2	c82939_g3	c80985_g7	c35532_g1
237	c82843_g1	c75735_g2	c80985_g7	c74955_g2	c82843_g1	c35575_g1
238	c84653_g1	c81669_g3	c56425_g1	c65836_g1	c77938_g1	c35709_g3
239	c79367_g2	c74578_g3	c70508_g1	c69267_g2	c77820_g1	c35800_g1
240	c79224_g1	c71114_g1	c60060_g1	c83839_g1	c81369_g1	c35842_g1
241	c71604_g1	c66536_g1	c79447_g1	c80876_g5	c78783_g1	c35899_g1
242	c82776_g2	c80282_g1	c78365_g2	c78800_g1	c77412_g2	c35922_g1
243	c77779_g3	c84395_g4	c78448_g2	c81562_g2	c75918_g3	c35938_g1
244	c77235_g1	c84147_g2	c78519_g4	c83267_g2	c75751_g2	c36004_g1
245	c83672_g3	c76290_g1	c81200_g1	c80985_g7	c80282_g2	c36004_g2
246	c83549_g7	c75340_g2	c76555_g1	c72264_g1	c75868_g1	c36303_g1
247	c84143_g1	c82157_g2	c83200_g1	c73634_g2	c69678_g1	c37629_g1
248	c79664_g2	c83099_g1	c80076_g1	c56425_g1	c75604_g1	c38130_g1
249	c84707_g2	c79942_g8	c75282_g1	c73176_g1	c68807_g1	c38463_g1
250	c84558_g2	c75647_g4	c83790_g2	c79148_g1	c78780_g3	c39252_g1
251	c81873_g5	c75719_g1	c80403_g2	c79241_g6	c73922_g1	c39262_g1
252	c77025_g3	c77749_g1	c73283_g1	c69084_g1	c74420_g1	c41227_g1
253	c79624_g2	c78486_g1	c65214_g1	c75156_g1	c69469_g1	c41684_g1
254	c83937_g1	c71758_g1	c81058_g1	c75336_g1	c81924_g1	c42053_g1
255	c76638_g1	c75336_g1	c84571_g1	c24695_g1	c72171_g1	c42613_g1
256	c83556_g1	c80792_g2	c76365_g1	c75891_g2	c70792_g1	c42740_g1
257	c84424_g2	c78623_g11	c82157_g2	c74704_g1	c81757_g7	c42831_g1
258	c76561_g6	c74955_g2	c79520_g1	c72989_g1	c83790_g2	c44150_g1
259	c82306_g1	c82319_g1	c84741_g1	c74799_g1	c76249_g1	c44173_g1
260	c77695_g8	c81405_g5	c74362_g1	c77460_g9	c78823_g1	c4452_g1
261	c74541_g1	c71478_g2	c20709_g1	c1565_g1	c84211_g6	c45156_g1
262	c78008_g4	c72673_g1	c69084_g1	c80314_g1	c83385_g4	c45322_g2
263	c83436_g1	c77461_g1	c84037_g4	c81405_g5	c80258_g1	c45458_g1
264	c81710_g2	c72529_g1	c82199_g2	c80066_g1	c80286_g1	c46167_g1
265	c80760_g1	c77934_g1	c76388_g1	c76299_g1	c77320_g1	c46458_g1
266	c84046_g8	c84004_g2	c77091_g1	c81644_g1	c78519_g4	c46511_g1
267	c45985_g1	c82050_g1	c75716_g2	c10837_g1	c79742_g1	c46733_g1
268	c83062_g1	c75330_g5	c78084_g1	c81757_g7	c75719_g1	c46750_g1
269	c75720_g1	c74799_g1	c74637_g2	c84588_g1	c84588_g1	c4691_g1
270	c73770_g3	c76128_g3	c73834_g1	c76290_g1	c82088_g4	c47463_g1
271	c82485_g5	c83098_g2	c80876_g5	c75160_g1	c66444_g1	c4779_g1
272	c77884_g7	c84349_g1	c72803_g1	c82018_g3	c77397_g2	c4800_g1
273	c84721_g1	c83816_g5	c70783_g1	c73734_g1	c76693_g1	c48142_g1
274	c82485_g3	c83865_g4	c80496_g1	c79529_g2	c83674_g1	c48515_g1
275	c82710_g7	c79362_g12	c83828_g4	c66536_g1	c75819_g2	c49298_g3
276	c81610_g3	c81770_g6	c77877_g3	c74177_g1	c74610_g1	c50197_g1
277	c56329_g1	c83584_g2	c72298_g1	c81787_g3	c69486_g1	c50356_g1
278	c78008_g3	c81818_g1	c84902_g1	c82837_g2	c84415_g1	c50377_g2
279	c78789_g2	c84087_g4	c77526_g1	c73444_g1	c78386_g1	c50968_g1
280	c83111_g1	c82345_g1	c75236_g2	c84395_g4	c84740_g1	c5160_g1
281	c79800_g1	c80943_g6	c81210_g2	c79834_g1	c77877_g3	c51674_g1
282	c84358_g1	c80455_g1	c71478_g2	c69684_g1	c76452_g1	c51845_g2
283	c79044_g1	c77253_g2	c78780_g3	c73576_g1	c10833_g1	c51951_g1
284	c76770_g1	c74382_g1	c78469_g1	c77225_g5	c77907_g2	c52459_g2
285	c82408_g2	c75562_g1	c78169_g1	c74899_g1	c82018_g3	c52960_g1
286	c82269_g1	c73984_g3	c74736_g2	c72613_g1	c72366_g1	c53285_g1
287	c77174_g1	c83126_g1	c77188_g1	c74782_g1	c81323_g4	c53362_g1
288	c83846_g6	c35699_g1	c77176_g1	c83900_g3	c65836_g1	c53466_g1
289	c77761_g12	c73576_g1	c78847_g1	c74552_g1	c69917_g1	c53510_g1
290	c80350_g2	c79979_g1	c81757_g7	c80615_g1	c81732_g2	c53514_g1
291	c80695_g5	c81617_g2	c72796_g1	c71712_g2	c80418_g2	c53524_g1
292	c80923_g3	c79021_g5	c74902_g5	c76128_g3	c72803_g1	c53541_g1
293	c73415_g1	c83986_g1	c35699_g1	c81264_g1	c77329_g2	c53663_g1
294	c77441_g1	c78300_g2	c79703_g1	c79021_g5	c80806_g2	c53663_g2
295	c75282_g1	c83801_g1	c73528_g6	c78131_g2	c82837_g2	c536_g1
296	c78401_g1	c83752_g3	c82353_g1	c70785_g1	c79953_g1	c53715_g3
297	c80832_g1	c72525_g1	c78263_g1	c74166_g1	c74934_g1	c53722_g1
298	c76579_g3	c83243_g1	c78337_g11	c76202_g1	c82963_g1	c53849_g2
299	c76168_g1	c80985_g7	c74832_g1	c70120_g1	c77557_g3	c53862_g1
300	c83940_g1	c78451_g1	c74552_g1	c59928_g1	c76962_g2	c53887_g1
301	c78444_g2	c79123_g1	c82445_g2	c73785_g1	c70974_g1	c53887_g2
302	c82979_g2	c80025_g1	c75943_g4	c81662_g1	c73415_g1	c53890_g1
303	c83194_g2	c79530_g5	c75724_g1	c69469_g1	c79182_g2	c53926_g1
304	c83501_g1	c74669_g1	c82787_g1	c84543_g1	c77922_g1	c53985_g1
305	c80337_g3	c54203_g1	c77922_g1	c83483_g2	c83652_g4	c54008_g1
306	c79690_g1	c77550_g1	c79363_g1	c73415_g1	c80515_g1	c54019_g1
307	c77278_g2	c77225_g5	c73057_g1	c79820_g1	c79559_g6	c54032_g1
308	c80504_g1	c74678_g1	c81369_g1	c77511_g1	c35904_g1	c54072_g1
309	c81229_g4	c81187_g2	c71147_g1	c82476_g1	c83200_g1	c54118_g1
310	c73082_g3	c79311_g1	c73415_g1	c78823_g1	c74069_g1	c54125_g2
311	c84088_g2	c72853_g1	c84740_g1	c74188_g1	c76664_g5	c54202_g1
312	c82094_g1	c83232_g1	c84001_g1	c71640_g1	c81798_g3	c54205_g3
313	c73529_g1	c84079_g2	c82497_g1	c75647_g4	c82776_g2	c54227_g1
314	c84668_g2	c81787_g3	c73285_g1	c73907_g1	c80133_g2	c54248_g1
315	c83471_g1	c78711_g4	c78180_g5	c75330_g5	c74166_g1	c54277_g1
316	c83730_g1	c79710_g2	c79241_g6	c73984_g3	c77654_g2	c54278_g1
317	c82004_g1	c73834_g1	c82837_g2	c82652_g1	c83806_g3	c54281_g1
318	c83006_g1	c77249_g6	c77175_g4	c79699_g3	c77211_g5	c54291_g1
319	c79872_g1	c74551_g1	c80372_g4	c84349_g1	c80025_g1	c54309_g1
320	c47483_g1	c83998_g6	c83987_g1	c77261_g6	c81818_g1	c54315_g1
321	c75865_g13	c84652_g2	c78492_g1	c75719_g1	c84453_g2	c54341_g1
322	c79834_g1	c76261_g1	c74177_g1	c70191_g1	c68799_g1	c54400_g2
323	c79966_g2	c83200_g1	c70191_g1	c73932_g1	c75695_g1	c54415_g1
324	c79044_g5	c77555_g5	c70728_g1	c77555_g5	c79329_g2	c54429_g1
325	c83089_g4	c81333_g2	c77938_g1	c80455_g1	c76365_g1	c54458_g2
326	c82552_g4	c79040_g1	c80418_g2	c84342_g1	c72641_g1	c54458_g3
327	c81731_g1	c80881_g1	c69710_g9	c66325_g1	c74832_g1	c54507_g1
328	c74387_g1	c73932_g1	c76467_g6	c76398_g1	c79268_g1	c54525_g1
329	c83685_g2	c83483_g2	c78019_g2	c79942_g8	c65280_g1	c54652_g2
330	c83133_g1	c75447_g1	c80286_g1	c80357_g1	c78816_g1	c54709_g1
331	c81404_g10	c81950_g1	c78459_g3	c84049_g1	c79083_g6	c54802_g1
332	c76063_g1	c78784_g8	c82189_g1	c83200_g1	c82079_g1	c54814_g1
333	c83462_g15	c79820_g1	c77907_g2	c79290_g1	c75550_g1	c54854_g1
334	c83204_g1	c75144_g1	c78337_g9	c76000_g2	c76993_g2	c5485_g1
335	c81918_g1	c82393_g2	c84304_g1	c77682_g1	c82445_g2	c54959_g1
336	c82078_g1	c79309_g1	c72641_g1	c79520_g1	c77642_g1	c55010_g1
337	c71394_g1	c77397_g2	c74656_g2	c83790_g2	c74367_g1	c55039_g1
338	c78062_g1	c80820_g1	c78607_g2	c72641_g1	c74187_g3	c55112_g4
339	c80806_g2	c80900_g1	c73665_g1	c77800_g1	c76467_g6	c55273_g1
340	c84350_g1	c80687_g1	c77334_g2	c81013_g2	c76200_g1	c55397_g1
341	c74525_g3	c83221_g2	c81950_g1	c80529_g4	c79863_g1	c55404_g1
342	c81690_g4	c83668_g3	c81818_g1	c75773_g1	c73283_g1	c55408_g1
343	c76736_g1	c84422_g1	c78527_g1	c76407_g1	c82221_g1	c55429_g1
344	c81449_g1	c74349_g1	c82485_g5	c77308_g2	c6128_g1	c55438_g1
345	c79171_g1	c76219_g12	c74678_g1	c6128_g1	c82896_g1	c55494_g1
346	c78945_g9	c83034_g2	c74669_g1	c80418_g2	c74779_g1	c55507_g1
347	c84513_g1	c83750_g5	c80733_g8	c74509_g1	c78047_g1	c55593_g1
348	c80412_g3	c71494_g1	c76958_g1	c75235_g1	c84652_g2	c55593_g2
349	c71207_g1	c75282_g1	c70087_g1	c73984_g4	c81225_g2	c55636_g1
350	c77484_g3	c82731_g2	c76937_g5	c86825_g1	c81770_g6	c55730_g1
351	c79098_g2	c84578_g1	c73782_g1	c75996_g1	c84415_g2	c55737_g1
352	c82196_g1	c80330_g2	c66352_g1	c77118_g4	c80517_g1	c55794_g1
353	c82345_g7	c74304_g7	c68562_g3	c72647_g1	c82092_g13	c55794_g2
354	c84211_g9	c78381_g1	c77979_g1	c77632_g2	c73577_g3	c55898_g1
355	c78962_g1	c74742_g1	c74131_g2	c73577_g3	c74587_g1	c55913_g1
356	c81950_g1	c84460_g1	c84406_g1	c81818_g1	c76481_g1	c55915_g1
357	c74600_g1	c82634_g2	c71885_g4	c78451_g1	c82388_g1	c55918_g2
358	c82035_g6	c75235_g1	c81051_g1	c75667_g2	c75512_g2	c55939_g1
359	c82786_g1	c78728_g1	c80258_g1	c84162_g1	c83150_g2	c55949_g1
360	c76544_g1	c75819_g1	c75695_g1	c77952_g5	c80816_g1	c55949_g2
361	c81687_g1	c79833_g1	c74610_g1	c78711_g4	c54564_g1	c55951_g1
362	c84453_g1	c80440_g7	c73984_g4	c82634_g2	c84049_g1	c55967_g1
363	c83849_g1	c70508_g1	c84745_g1	c79171_g1	c75720_g1	c55971_g1
364	c74576_g1	c81609_g1	c69917_g1	c83769_g1	c73895_g1	c55982_g1
365	c75379_g6	c83507_g2	c79986_g1	c77206_g1	c73245_g1	c56003_g1
366	c81695_g1	c86867_g1	c80224_g2	c80733_g8	c74949_g1	c56028_g2
367	c76394_g9	c77557_g3	c79171_g1	c78381_g1	c82736_g7	c56032_g1
368	c83610_g2	c80126_g1	c78337_g18	c82691_g1	c82429_g1	c56077_g1
369	c84040_g4	c80792_g1	c72766_g1	c79321_g3	c83372_g4	c56110_g1
370	c82022_g1	c80139_g1	c40452_g1	c83429_g1	c80090_g4	c56123_g1
371	c80734_g4	c79447_g1	c69752_g1	c80820_g1	c78239_g3	c56125_g1
372	c83310_g2	c69684_g1	c83542_g1	c80881_g1	c76892_g1	c56209_g1
373	c80180_g1	c80448_g2	c73206_g1	c77678_g3	c75714_g1	c56221_g1
374	c84025_g1	c83053_g3	c77329_g2	c84376_g1	c65127_g1	c56227_g1
375	c79699_g5	c83776_g2	c78824_g1	c72529_g1	c84492_g1	c56319_g1
376	c80792_g1	c76000_g2	c76585_g5	c76544_g1	c84677_g1	c56327_g1
377	c81741_g1	c72929_g1	c77449_g3	c82497_g1	c83188_g1	c56342_g1
378	c77072_g7	c75950_g1	c75868_g1	c83189_g4	c73263_g1	c56349_g1
379	c78824_g1	c80320_g1	c74941_g1	c74127_g4	c80372_g4	c56361_g2
380	c81369_g1	c77165_g2	c82018_g3	c78643_g1	c82341_g6	c56389_g1
381	c74595_g1	c69414_g1	c80025_g1	c80133_g2	c74637_g2	c56411_g1
382	c80323_g6	c75156_g1	c77471_g5	c59344_g1	c76683_g1	c56427_g1
383	c84038_g2	c78301_g1	c77669_g7	c76351_g2	c83233_g1	c56484_g1
384	c80474_g1	c76407_g1	c79290_g1	c71494_g1	c75063_g2	c56643_g1
385	c81707_g2	c73984_g4	c84092_g1	c78905_g3	c84633_g1	c56682_g1
386	c77156_g3	c75045_g1	c68421_g1	c78718_g5	c75653_g6	c56694_g1
387	c65286_g4	c81812_g2	c75438_g2	c71758_g1	c71712_g2	c56717_g1
388	c77091_g1	c66325_g1	c78337_g14	c79493_g1	c73799_g1	c56878_g1
389	c78977_g6	c10846_g1	c73770_g3	c75830_g2	c78735_g1	c56882_g1
390	c77771_g1	c81662_g1	c25872_g1	c68799_g1	c76845_g3	c56922_g1
391	c84327_g2	c84161_g1	c69710_g1	c76533_g1	c79266_g2	c56958_g1
392	c73472_g1	c80094_g2	c74832_g4	c75550_g1	c72841_g1	c57062_g1
393	c78933_g3	c74362_g1	c65286_g4	c74492_g1	c79820_g1	c57263_g2
394	c77679_g7	c81845_g2	c78386_g1	c79833_g1	c76361_g1	c57370_g1
395	c77370_g5	c75623_g1	c79559_g6	c73176_g2	c1569_g1	c57384_g1
396	c82070_g6	c79364_g1	c79529_g2	c83257_g2	c72331_g1	c5738_g1
397	c81498_g1	c79404_g11	c80836_g1	c82221_g1	c75867_g1	c57503_g2
398	c77020_g5	c79760_g5	c73161_g2	c82427_g1	c82485_g5	c57583_g1
399	c76551_g7	c76780_g5	c83006_g4	c83389_g3	c73909_g1	c57691_g1
400	c78193_g2	c70785_g1	c80282_g1	c74769_g1	c79321_g3	c57709_g1
401	c78763_g7	c75472_g4	c78450_g1	c79055_g3	c78494_g1	c57764_g1
402	c80049_g3	c73176_g1	c83504_g1	c82687_g3	c76958_g1	c57777_g1
403	c82345_g3	c80314_g1	c84588_g1	c81051_g1	c73926_g1	c57796_g1
404	c76571_g1	c79321_g3	c75601_g1	c2452_g1	c73907_g1	c57878_g1
405	c82345_g11	c79559_g6	c83806_g3	c84561_g1	c71715_g1	c57878_g2
406	c77820_g1	c69084_g1	c71946_g1	c84422_g1	c81722_g2	c58001_g1
407	c84260_g2	c81442_g4	c76475_g1	c76511_g1	c80224_g2	c58001_g2
408	c82321_g9	c70272_g1	c79329_g2	c80813_g2	c82157_g2	c58042_g3
409	c77808_g4	c71312_g1	c77308_g2	c76664_g5	c71524_g1	c58106_g1
410	c79042_g1	c80696_g1	c83858_g1	c72728_g1	c77225_g5	c58109_g1
411	c70191_g1	c82522_g2	c59520_g1	c77557_g3	c80631_g3	c58122_g1
412	c76887_g2	c73785_g1	c75412_g2	c76736_g1	c74678_g1	c58130_g1
413	c76834_g3	c81913_g7	c73622_g2	c83335_g3	c84741_g1	c58136_g1
414	c75735_g2	c80529_g4	c71885_g3	c83750_g5	c80737_g5	c58194_g1
415	c84109_g1	c76866_g1	c74509_g1	c83428_g1	c74349_g1	c58199_g1
416	c74217_g1	c71255_g6	c78847_g3	c78735_g1	c79710_g2	c58210_g1
417	c83541_g2	c72841_g1	c78042_g1	c78242_g1	c82757_g1	c58213_g1
418	c77118_g1	c82386_g1	c74287_g1	c79040_g2	c71731_g1	c58306_g1
419	c81569_g4	c71242_g1	c81770_g6	c77091_g1	c80066_g1	c58310_g1
420	c77037_g1	c76351_g2	c79083_g6	c71781_g1	c85172_g1	c58316_g2
421	c79741_g1	c75751_g2	c73984_g3	c79721_g4	c75412_g2	c58321_g1
422	c84037_g4	c84384_g3	c77036_g1	c74664_g1	c83973_g2	c58431_g1
423	c84506_g4	c83769_g1	c73770_g1	c77329_g2	c78837_g1	c58491_g1
424	c78703_g3	c77460_g9	c75135_g1	c69842_g2	c78047_g3	c58668_g1
425	c73785_g1	c80517_g1	c79040_g1	c78438_g1	c72523_g3	c58717_g1
426	c76193_g4	c81247_g1	c83911_g1	c78635_g5	c11199_g1	c58717_g2
427	c79283_g2	c79262_g1	c75714_g1	c82605_g7	c83652_g3	c58912_g1
428	c78323_g3	c10837_g1	c78028_g3	c82522_g2	c81122_g2	c58933_g1
429	c81089_g1	c69917_g1	c70785_g1	c77772_g2	c74106_g2	c58961_g1
430	c78746_g1	c79111_g2	c74902_g3	c83034_g2	c81887_g1	c58973_g1
431	c75241_g1	c75357_g1	c68489_g1	c72930_g2	c79290_g1	c58997_g1
432	c77441_g2	c76730_g2	c79276_g1	c80517_g1	c77484_g3	c59036_g1
433	c82555_g1	c76071_g1	c77557_g3	c78519_g4	c77671_g1	c59119_g1
434	c80811_g1	c77211_g5	c75357_g1	c54223_g1	c83006_g4	c59128_g1
435	c68290_g1	c76533_g1	c82092_g13	c80696_g1	c76544_g1	c59307_g1
436	c78699_g1	c78084_g1	c77460_g9	c84745_g1	c82467_g1	c59396_g2
437	c79003_g2	c74769_g1	c69678_g1	c76841_g2	c81334_g6	c5948_g1
438	c81072_g1	c75201_g1	c72331_g1	c74578_g3	c79520_g1	c59512_g1
439	c84301_g1	c82326_g1	c79096_g1	c69486_g1	c82353_g1	c59513_g1
440	c79554_g2	c80090_g4	c78047_g4	c70146_g2	c84406_g1	c59516_g1
441	c81852_g3	c79311_g4	c75336_g1	c74680_g3	c80249_g1	c59518_g1
442	c83776_g2	c75695_g1	c74222_g1	c84327_g2	c82227_g1	c59532_g2
443	c75309_g2	c84049_g1	c76261_g1	c83686_g2	c82199_g2	c59540_g1
444	c80465_g4	c81669_g2	c83866_g3	c74678_g1	c84688_g1	c59544_g1
445	c79276_g1	c82434_g1	c82484_g1	c84164_g1	c80621_g2	c59567_g5
446	c73967_g1	c77354_g1	c74832_g3	c82275_g1	c78589_g6	c59568_g1
447	c83150_g1	c83839_g1	c81644_g1	c76155_g1	c80088_g2	c59595_g1
448	c81261_g2	c68799_g1	c54273_g1	c75222_g1	c76163_g11	c59603_g1
449	c75778_g4	c84561_g1	c81690_g3	c79559_g6	c78670_g1	c59608_g1
450	c80960_g1	c81127_g5	c83034_g2	c74951_g1	c84716_g1	c59613_g1
451	c78780_g3	c74765_g1	c84687_g1	c77211_g5	c83858_g1	c59637_g2
452	c80816_g1	c78028_g3	c68799_g1	c80094_g2	c83634_g1	c59689_g1
453	c84408_g1	c84143_g1	c77597_g2	c73206_g1	c65286_g4	c59690_g1
454	c77313_g1	c74509_g1	c75867_g1	c79132_g4	c80792_g1	c59700_g1
455	c75212_g4	c83965_g1	c83973_g2	c77299_g1	c83881_g4	c59708_g1
456	c79096_g1	c80555_g2	c54564_g1	c77870_g1	c78459_g1	c59728_g1
457	c79875_g1	c82274_g1	c71912_g1	c75623_g1	c75967_g1	c59762_g1
458	c80382_g3	c78780_g3	c74949_g1	c82166_g1	c76361_g2	c59779_g1
459	c77580_g1	c84112_g1	c83434_g4	c75695_g1	c75721_g1	c59780_g1
460	c83248_g1	c77369_g6	c80282_g2	c80668_g1	c80111_g1	c59785_g1
461	c81946_g1	c84367_g6	c76661_g1	c83804_g1	c75161_g1	c59832_g1
462	c77296_g9	c80372_g4	c73586_g1	c76570_g1	c83525_g3	c59843_g2
463	c83075_g1	c80948_g3	c84112_g1	c76261_g1	c70176_g1	c59846_g1
464	c74600_g2	c83220_g1	c84091_g3	c78028_g3	c77669_g7	c59876_g1
465	c81225_g2	c80469_g1	c80517_g1	c78728_g1	c72383_g1	c59888_g1
466	c81405_g8	c80076_g1	c71604_g1	c71645_g1	c83150_g1	c59903_g1
467	c80089_g2	c83213_g3	c77664_g1	c78418_g1	c81480_g2	c59905_g1
468	c80272_g11	c73833_g1	c77280_g1	c82092_g13	c81211_g1	c59906_g1
469	c72266_g2	c73727_g1	c76892_g1	c78888_g1	c70318_g1	c59906_g2
470	c81602_g1	c77484_g3	c74187_g3	c74417_g1	c83911_g1	c59907_g1
471	c79412_g1	c83771_g1	c82381_g2	c76903_g3	c78617_g1	c59911_g1
472	c79262_g1	c78438_g1	c82157_g3	c82381_g2	c77630_g2	c59917_g1
473	c82277_g2	c83790_g2	c82111_g1	c65857_g1	c80760_g1	c59936_g2
474	c82422_g1	c80790_g1	c66325_g1	c81148_g5	c54273_g1	c59937_g1
475	c71200_g3	c80096_g3	c84363_g1	c74736_g2	c82111_g1	c59947_g1
476	c80150_g4	c83527_g2	c77741_g7	c78306_g3	c79593_g7	c59956_g1
477	c77524_g1	c76479_g1	c73799_g1	c78780_g3	c74321_g1	c59972_g3
478	c78162_g1	c76504_g1	c82896_g1	c71174_g1	c75381_g1	c59981_g1
479	c77076_g1	c78418_g1	c72776_g2	c81369_g1	c65269_g1	c60082_g2
480	c73907_g1	c83170_g4	c81260_g1	c81334_g6	c77449_g1	c60089_g1
481	c84525_g1	c76893_g1	c71242_g1	c77861_g2	c81058_g1	c60209_g1
482	c84671_g2	c70783_g1	c76683_g1	c80448_g2	c72746_g1	c60209_g2
483	c82497_g1	c83429_g1	c81334_g6	c82199_g2	c74729_g1	c60358_g2
484	c80050_g1	c77669_g7	c73634_g2	c83497_g1	c76344_g3	c60388_g1
485	c80610_g1	c78896_g1	c71645_g1	c79356_g1	c68290_g1	c6038_g1
486	c84400_g3	c78104_g1	c78784_g8	c76452_g1	c70785_g1	c6043_g1
487	c76611_g1	c83085_g2	c84342_g1	c81442_g4	c82608_g1	c6048_g1
488	c77479_g6	c82221_g1	c76638_g1	c75950_g1	c78101_g1	c60515_g2
489	c77753_g2	c80077_g1	c74078_g1	c72830_g1	c84644_g1	c60538_g1
490	c80876_g5	c77682_g1	c75720_g1	c78301_g1	c79529_g2	c60595_g1
491	c76907_g2	c81589_g1	c72630_g1	c79364_g1	c84113_g3	c60612_g1
492	c74146_g4	c82872_g1	c83652_g4	c76710_g1	c79007_g2	c6064_g1
493	c79302_g1	c81051_g1	c75754_g1	c84571_g1	c81644_g1	c60652_g1
494	c79760_g7	c82241_g1	c71524_g1	c73529_g1	c72978_g1	c60653_g1
495	c67610_g1	c82232_g2	c79613_g4	c78322_g1	c73634_g2	c60720_g1
496	c81421_g6	c80286_g1	c73907_g1	c75867_g1	c74367_g2	c60724_g1
497	c81261_g1	c77118_g2	c75550_g1	c79268_g1	c73616_g1	c60765_g1
498	c74842_g1	c83900_g3	c71228_g1	c77922_g1	c76407_g1	c60781_g1
499	c83918_g3	c78131_g2	c74737_g1	c80076_g1	c74369_g1	c60783_g1
500	c83189_g2	c79173_g2	c73555_g3	c77749_g1	c78131_g2	c60792_g1
501	c69084_g1	c84740_g1	c76200_g1	c81812_g2	c80820_g1	c60812_g1
502	c81936_g1	c78388_g3	c77211_g5	c78309_g1	c81417_g3	c60827_g1
503	c79609_g1	c77261_g6	c75751_g2	c82426_g1	c76474_g1	c60837_g1
504	c78167_g2	c83686_g2	c82221_g1	c83973_g2	c80215_g1	c60837_g2
505	c82696_g1	c76375_g1	c80066_g1	c80621_g2	c81652_g1	c60845_g1
506	c77827_g4	c65857_g1	c81261_g2	c80379_g1	c86009_g1	c60858_g1
507	c68852_g1	c84037_g4	c82775_g3	c82025_g1	c77037_g1	c6085_g1
508	c84211_g3	c79842_g3	c81346_g1	c83385_g4	c81257_g6	c60890_g1
509	c77942_g4	c83031_g1	c82417_g1	c84091_g3	c79742_g3	c60890_g2
510	c84442_g1	c84206_g4	c76398_g1	c70915_g2	c83434_g4	c60895_g1
511	c79480_g10	c82610_g1	c82831_g5	c82326_g1	c71914_g1	c60898_g1
512	c75034_g1	c82837_g2	c78947_g1	c82945_g1	c73591_g1	c60898_g2
513	c79024_g3	c80877_g1	c75160_g1	c80372_g4	c65214_g1	c60900_g2
514	c76835_g6	c84123_g8	c84422_g1	c83243_g1	c77541_g1	c60901_g1
515	c81355_g6	c80415_g3	c74417_g1	c75863_g1	c68562_g3	c60912_g1
516	c77855_g2	c69133_g1	c79436_g1	c80139_g1	c72930_g2	c60922_g1
517	c81067_g2	c65692_g1	c78837_g1	c84161_g1	c75107_g3	c60924_g1
518	c84520_g5	c79910_g1	c75723_g1	c77037_g1	c78468_g3	c60988_g1
519	c69678_g1	c73013_g1	c83900_g3	c78283_g7	c82848_g3	c6098_g1
520	c81324_g5	c78905_g3	c79742_g2	c72673_g1	c79040_g1	c60990_g1
521	c78489_g1	c82919_g1	c78896_g1	c76529_g2	c82088_g3	c60994_g1
522	c77996_g1	c72728_g1	c78131_g2	c71516_g1	c72903_g2	c61000_g1
523	c82534_g5	c75141_g1	c10833_g1	c75201_g1	c74659_g1	c61012_g1
524	c80691_g2	c82652_g1	c80294_g2	c80714_g1	c81581_g1	c61015_g1
525	c79146_g3	c83722_g1	c71990_g1	c78914_g5	c78349_g4	c61028_g1
526	c84434_g2	c83846_g11	c75020_g1	c79626_g2	c79971_g6	c61039_g1
527	c72641_g1	c74219_g2	c78816_g1	c72598_g1	c80164_g4	c6104_g1
528	c77898_g1	c80515_g1	c77672_g1	c83810_g1	c76664_g6	c61097_g2
529	c78194_g9	c84164_g1	c71885_g13	c73621_g1	c71228_g1	c61102_g1
530	c76452_g1	c65836_g1	c74976_g2	c84201_g1	c82420_g1	c61111_g1
531	c83525_g3	c83437_g3	c78199_g3	c81589_g1	c71354_g1	c61138_g1
532	c77450_g1	c81630_g1	c75819_g2	c76975_g1	c80076_g1	c61144_g1
533	c77517_g1	c83972_g1	c75604_g1	c80343_g1	c75073_g1	c61165_g1
534	c80234_g1	c81057_g2	c81722_g2	c81328_g5	c75679_g2	c61165_g2
535	c81321_g5	c83250_g2	c73176_g1	c71914_g1	c77772_g1	c61225_g1
536	c74531_g4	c77020_g3	c65269_g1	c74131_g2	c82840_g1	c61597_g2
537	c78927_g5	c84248_g1	c75864_g1	c83829_g4	c79276_g1	c6200_g1
538	c75840_g2	c76990_g1	c74512_g1	c83221_g2	c77678_g3	c62231_g1
539	c80066_g1	c82061_g1	c81591_g1	c80199_g1	c69733_g1	c62253_g1
540	c70644_g3	c81042_g1	c84164_g1	c84037_g4	c82882_g1	c62397_g1
541	c76393_g2	c74635_g2	c76544_g1	c54356_g1	c72852_g1	c6248_g1
542	c74616_g1	c78306_g3	c73839_g5	c76458_g2	c81072_g1	c62587_g2
543	c79894_g6	c71907_g2	c73839_g6	c78349_g2	c83644_g1	c62733_g1
544	c82199_g2	c80416_g1	c82319_g1	c1569_g1	c84442_g1	c63119_g1
545	c81646_g1	c82998_g2	c73858_g1	c83170_g4	c82775_g3	c63263_g1
546	c75000_g5	c71640_g1	c81290_g2	c78486_g1	c81008_g4	c63276_g5
547	c75771_g1	c82861_g2	c84131_g2	c83320_g4	c74472_g3	c63840_g1
548	c81690_g5	c74105_g1	c79081_g1	c76790_g2	c78418_g1	c63929_g2
549	c74502_g1	c76975_g1	c78309_g1	c83053_g3	c81662_g1	c6395_g1
550	c78467_g3	c80598_g2	c75222_g1	c82815_g2	c75174_g1	c64134_g2
551	c79960_g3	c82052_g2	c73113_g2	c81576_g2	c75330_g5	c64150_g1
552	c76323_g2	c81871_g1	c78047_g2	c77560_g9	c79557_g6	c64343_g1
553	c31426_g2	c83947_g1	c75330_g5	c69678_g1	c82275_g1	c64425_g4
554	c84148_g5	c79850_g1	c83232_g1	c75720_g1	c72613_g1	c64632_g6
555	c81308_g3	c78987_g3	c80881_g1	c76086_g1	c72660_g1	c64677_g3
556	c80290_g3	c82196_g1	c82848_g3	c74945_g2	c79754_g2	c64738_g1
557	c80667_g1	c77617_g1	c70866_g1	c72428_g1	c84571_g1	c64818_g1
558	c76339_g1	c80587_g1	c82389_g2	c81257_g6	c78540_g1	c64930_g1
559	c78116_g1	c80262_g6	c73228_g1	c76296_g1	c80412_g5	c64969_g1
560	c78586_g1	c74383_g1	c84358_g1	c80096_g3	c82912_g1	c64972_g1
561	c71354_g1	c77772_g1	c82592_g1	c72853_g1	c80155_g9	c64999_g1
562	c83818_g12	c81148_g5	c82429_g1	c74610_g1	c79262_g1	c65023_g1
563	c76361_g2	c6128_g1	c75667_g2	c84532_g1	c74832_g5	c65039_g1
564	c73460_g1	c78949_g4	c54356_g1	c81756_g2	c78587_g1	c65064_g1
565	c76335_g1	c80551_g5	c72986_g1	c78494_g1	c80685_g1	c65068_g3
566	c80737_g5	c83226_g2	c65280_g1	c83398_g1	c81171_g1	c65071_g1
567	c74575_g4	c80592_g3	c84660_g1	c79007_g2	c24695_g1	c65101_g1
568	c79990_g5	c70189_g1	c84264_g1	c82319_g1	c79404_g8	c65106_g1
569	c82347_g3	c82621_g3	c78283_g7	c78816_g1	c74997_g1	c65125_g1
570	c81200_g1	c76710_g1	c78782_g1	c78102_g1	c73237_g1	c65150_g1
571	c81550_g2	c81799_g3	c82110_g4	c79710_g2	c82971_g2	c65171_g1
572	c76851_g2	c75540_g1	c79321_g3	c72414_g1	c78582_g1	c65219_g1
573	c74441_g2	c81334_g6	c72366_g1	c83011_g3	c79849_g1	c65220_g1
574	c79004_g1	c80418_g2	c83652_g3	c83438_g1	c78283_g7	c65221_g1
575	c72844_g1	c76314_g6	c78410_g1	c83538_g2	c73576_g1	c65221_g2
576	c71734_g1	c71781_g1	c74081_g1	c77993_g2	c80988_g2	c65240_g1
577	c80133_g2	c77023_g3	c73089_g1	c77392_g1	c31426_g2	c65241_g1
578	c80137_g3	c81519_g1	c77654_g2	c77232_g1	c77581_g3	c65244_g1
579	c83727_g1	c82727_g2	c77320_g1	c78213_g2	c76555_g1	c65247_g1
580	c75481_g4	c6163_g1	c81562_g2	c75562_g1	c82124_g1	c65247_g2
581	c82276_g1	c78169_g1	c74159_g1	c77972_g12	c78208_g4	c65250_g2
582	c73948_g1	c82909_g4	c69710_g2	c80282_g1	c80931_g1	c65259_g1
583	c76140_g1	c76126_g6	c80816_g2	c83550_g6	c81690_g5	c65263_g1
584	c78917_g3	c79060_g1	c84201_g1	c72179_g2	c69594_g1	c65263_g2
585	c54564_g1	c67450_g1	c80090_g4	c77630_g2	c83709_g1	c65288_g1
586	c80381_g4	c82776_g2	c82736_g1	c75081_g2	c78774_g4	c65289_g1
587	c79024_g1	c79958_g2	c69955_g1	c75714_g1	c75643_g3	c65290_g1
588	c80465_g3	c74519_g1	c78735_g1	c65286_g4	c83866_g3	c65301_g2
589	c72030_g2	c80133_g2	c83943_g1	c76893_g1	c35699_g1	c65305_g1
590	c80733_g8	c71914_g1	c79040_g2	c74975_g1	c77872_g4	c65317_g3
591	c83132_g1	c78213_g2	c84688_g1	c79083_g6	c76725_g1	c65320_g1
592	c84533_g1	c82732_g2	c77114_g1	c74369_g1	c74281_g1	c65328_g2
593	c82602_g1	c81862_g4	c72696_g1	c78169_g1	c80139_g1	c65328_g3
594	c72758_g1	c80438_g1	c71371_g1	c75626_g1	c83818_g9	c65330_g1
595	c80985_g7	c77122_g3	c78165_g1	c84384_g3	c78609_g3	c65340_g1
596	c63338_g5	c78837_g1	c82664_g1	c84143_g1	c84358_g1	c65349_g3
597	c82434_g1	c79871_g1	c80685_g1	c82844_g3	c83801_g1	c65372_g1
598	c79552_g10	c77329_g2	c76235_g1	c79376_g4	c81562_g2	c65378_g1
599	c84404_g1	c77630_g2	c78976_g1	c77669_g7	c75807_g3	c65387_g1
600	c83320_g4	c81576_g2	c72353_g1	c81519_g1	c75020_g2	c65388_g1
601	c82193_g2	c77348_g5	c82919_g1	c83232_g1	c77172_g5	c65393_g1
602	c1569_g1	c80631_g3	c76156_g3	c80459_g2	c77560_g9	c65406_g1
603	c78006_g1	c82381_g2	c83709_g1	c81001_g2	c81631_g1	c65449_g1
604	c76939_g1	c77320_g1	c81480_g1	c83743_g1	c73653_g1	c65532_g1
605	c80222_g3	c73176_g2	c73176_g2	c76730_g2	c75188_g3	c65628_g1
606	c72732_g1	c79844_g1	c81200_g2	c79910_g1	c76610_g1	c65675_g1
607	c70363_g1	c78635_g5	c75107_g3	c75241_g1	c74852_g1	c65681_g1
608	c78959_g1	c76661_g1	c69684_g1	c84438_g1	c82931_g2	c65705_g2
609	c83579_g1	c76736_g1	c75063_g2	c82976_g5	c73287_g1	c65731_g1
610	c75188_g5	c68631_g1	c83154_g1	c75236_g1	c82783_g6	c65755_g1
611	c75025_g1	c75867_g1	c83804_g1	c82061_g1	c77028_g1	c65840_g1
612	c81674_g2	c74682_g3	c82483_g1	c74512_g1	c76638_g1	c65860_g1
613	c70756_g1	c79530_g4	c76796_g4	c77883_g1	c82417_g1	c65918_g1
614	c75162_g1	c2452_g1	c81886_g5	c80469_g1	c71604_g1	c65921_g1
615	c78565_g1	c84532_g1	c59344_g1	c77320_g1	c73818_g2	c65923_g1
616	c81757_g7	c83784_g2	c75429_g6	c79001_g1	c73770_g1	c65937_g1
617	c79328_g3	c73734_g1	c77225_g5	c77584_g1	c73917_g1	c65952_g1
618	c81946_g2	c20842_g1	c6128_g1	c83002_g1	c75156_g1	c65970_g1
619	c77096_g2	c81799_g1	c81809_g1	c76427_g2	c84147_g3	c65971_g1
620	c77597_g2	c81675_g1	c71914_g1	c81664_g3	c80148_g3	c65979_g1
621	c80587_g1	c74103_g2	c79820_g1	c75253_g1	c69955_g1	c65982_g1
622	c81715_g3	c83674_g1	c71885_g14	c83816_g5	c84532_g1	c65986_g1
623	c77148_g5	c83807_g2	c72728_g1	c83722_g1	c74588_g1	c65987_g2
624	c77945_g2	c74088_g1	c84442_g1	c54564_g1	c74951_g1	c66000_g1
625	c71478_g2	c78487_g1	c78494_g1	c76780_g5	c75160_g1	c66003_g1
626	c83212_g7	c77738_g1	c80621_g2	c81301_g2	c80861_g4	c66012_g1
627	c84639_g2	c24695_g1	c83479_g4	c86867_g1	c84131_g2	c66048_g1
628	c78589_g6	c78257_g8	c78468_g3	c80330_g2	c76037_g1	c66144_g1
629	c77971_g1	c84194_g3	c81042_g1	c83500_g1	c75667_g2	c66157_g1
630	c79278_g1	c69184_g1	c74578_g3	c75640_g1	c83500_g1	c66160_g1
631	c76785_g1	c81171_g1	c76051_g5	c81181_g1	c70118_g1	c66228_g1
632	c78236_g9	c79311_g2	c79753_g1	c81261_g2	c77996_g1	c66241_g2
633	c78804_g6	c77091_g1	c73287_g1	c77906_g1	c77280_g1	c66242_g1
634	c72987_g1	c68631_g2	c81948_g1	c82345_g1	c74769_g1	c66258_g1
635	c76395_g2	c79171_g1	c82105_g2	c79091_g1	c73993_g1	c66266_g1
636	c83709_g1	c80687_g2	c81148_g6	c85172_g1	c73734_g1	c66273_g1
637	c77808_g6	c73206_g1	c82326_g1	c80948_g3	c75723_g1	c66275_g2
638	c79588_g1	c73182_g1	c70792_g1	c81675_g1	c71753_g1	c66302_g1
639	c76712_g1	c80876_g5	c84130_g1	c79844_g1	c74512_g1	c66332_g1
640	c84036_g1	c82617_g1	c83525_g3	c79754_g2	c84091_g3	c66337_g1
641	c77720_g3	c70191_g1	c82333_g2	c73283_g1	c83389_g3	c66341_g1
642	c84504_g2	c78236_g2	c79548_g1	c75025_g1	c78028_g3	c66350_g1
643	c75048_g6	c74573_g1	c80262_g6	c82848_g3	c68489_g1	c66362_g1
644	c68373_g1	c77802_g11	c78306_g3	c71443_g1	c76425_g1	c66363_g1
645	c81124_g1	c83937_g1	c79942_g8	c83146_g1	c77309_g1	c66371_g1
646	c79093_g1	c73598_g1	c77654_g1	c77253_g2	c73770_g3	c66387_g1
647	c78099_g5	c77632_g2	c84759_g1	c75653_g6	c79522_g1	c66392_g1
648	c74598_g1	c84525_g1	c1569_g1	c73645_g1	c84004_g2	c66407_g1
649	c82023_g3	c84745_g1	c79091_g1	c82931_g2	c83839_g1	c66408_g1
650	c81848_g4	c78309_g1	c74947_g2	c84460_g1	c82130_g2	c66408_g3
651	c84588_g1	c59344_g1	c83146_g1	c80282_g2	c79678_g1	c66413_g1
652	c82799_g1	c73518_g2	c82166_g1	c83972_g1	c76585_g5	c66419_g2
653	c79716_g7	c79040_g2	c74832_g6	c84754_g1	c72015_g1	c66419_g4
654	c81766_g1	c76394_g9	c82061_g1	c81828_g1	c83438_g1	c66449_g1
655	c80615_g1	c79962_g1	c78381_g1	c81887_g1	c71371_g1	c66456_g1
656	c75381_g1	c82779_g1	c79454_g11	c82617_g1	c76564_g1	c66457_g1
657	c79879_g1	c78191_g1	c76051_g6	c78947_g1	c68421_g1	c66457_g2
658	c76454_g1	c20729_g1	c81685_g1	c81705_g1	c77392_g1	c66472_g1
659	c71210_g1	c82417_g1	c80139_g1	c75141_g1	c70783_g1	c66476_g1
660	c82391_g1	c83804_g1	c75679_g2	c72422_g1	c75206_g1	c66489_g1
661	c83684_g1	c80785_g2	c72616_g2	c74304_g7	c75618_g1	c66492_g1
662	c83590_g3	c78582_g1	c81780_g2	c73182_g1	c84164_g1	c66534_g1
663	c84129_g3	c79668_g1	c77118_g2	c83857_g5	c76783_g13	c66558_g2
664	c83670_g1	c83829_g4	c79454_g5	c26308_g1	c73844_g1	c66569_g1
665	c79380_g1	c84472_g1	c76290_g1	c81913_g7	c79356_g1	c66571_g1
666	c75532_g1	c80714_g1	c82788_g1	c76612_g2	c80881_g1	c66593_g1
667	c84147_g2	c78735_g1	c75538_g1	c80416_g1	c75236_g2	c66597_g1
668	c69962_g1	c84759_g1	c76142_g1	c83099_g1	c81869_g3	c66614_g1
669	c81142_g2	c83857_g5	c75943_g1	c78256_g1	c83422_g1	c66638_g1
670	c75459_g2	c81313_g5	c77800_g1	c82359_g3	c69684_g1	c66639_g1
671	c81700_g3	c80155_g9	c69864_g2	c78925_g8	c80551_g5	c66641_g3
672	c78586_g4	c78349_g2	c79268_g1	c83525_g3	c80086_g3	c66654_g1
673	c72199_g3	c26452_g1	c77772_g2	c76365_g1	c73583_g2	c66655_g1
674	c69689_g1	c82945_g1	c84716_g1	c81704_g11	c82389_g2	c66672_g1
675	c77286_g3	c79083_g6	c75206_g1	c75268_g1	c74595_g1	c66682_g1
676	c81754_g3	c79890_g2	c76361_g1	c83986_g1	c76866_g1	c66693_g1
677	c83592_g3	c84054_g4	c81519_g1	c83517_g1	c77741_g7	c66744_g1
678	c73969_g2	c82166_g1	c80232_g1	c72738_g1	c74737_g1	c66783_g1
679	c79092_g5	c82999_g1	c75381_g1	c79403_g1	c83693_g4	c66855_g1
680	c83200_g1	c83517_g1	c66377_g1	c75340_g2	c78309_g1	c66981_g1
681	c82320_g7	c82497_g1	c75891_g2	c71812_g1	c75640_g1	c67022_g1
682	c81991_g1	c82800_g1	c81810_g3	c72766_g1	c76796_g4	c67065_g1
683	c82818_g1	c84588_g1	c82696_g1	c83911_g1	c83496_g1	c67067_g1
684	c76911_g1	c80224_g2	c80712_g1	c80594_g1	c84745_g1	c67105_g1
685	c80524_g1	c76624_g6	c77608_g2	c72471_g2	c83712_g1	c67120_g1
686	c74552_g1	c78947_g1	c84677_g1	c72696_g1	c79688_g1	c67190_g1
687	c81290_g2	c83575_g1	c78670_g1	c83251_g2	c82675_g2	c67195_g1
688	c81452_g2	c75117_g1	c80737_g5	c81845_g2	c75891_g2	c67204_g2
689	c75438_g2	c77972_g12	c83665_g1	c75412_g2	c73805_g2	c67281_g2
690	c77630_g2	c74103_g4	c73653_g1	c77369_g6	c71443_g1	c67290_g2
691	c80282_g1	c73120_g1	c82391_g2	c84112_g1	c74063_g1	c67342_g1
692	c76993_g2	c82769_g1	c80631_g3	c76858_g1	c73823_g1	c67390_g1
693	c80057_g2	c73780_g1	c84472_g1	c83801_g1	c81690_g2	c67390_g2
694	c75719_g1	c81691_g1	c81662_g1	c75063_g2	c74326_g1	c67457_g1
695	c83987_g1	c79721_g4	c84415_g1	c84415_g1	c81448_g1	c67543_g1
696	c78757_g3	c83902_g1	c83743_g1	c84715_g1	c77722_g1	c67578_g1
697	c74076_g2	c74177_g1	c78915_g1	c80535_g9	c66328_g1	c67631_g1
698	c65214_g1	c79754_g2	c81431_g4	c76911_g1	c80836_g1	c67635_g1
699	c81355_g7	c82025_g1	c75669_g2	c83701_g2	c82178_g1	c67635_g5
700	c81731_g2	c77584_g1	c76500_g2	c71255_g6	c74138_g1	c67636_g1
701	c80787_g8	c77388_g2	c81257_g6	c56284_g1	c75336_g1	c67665_g1
702	c84476_g3	c84477_g1	c76785_g1	c77242_g1	c76911_g1	c67666_g1
703	c81720_g7	c77321_g5	c83372_g4	c74409_g1	c72778_g1	c67666_g2
704	c75380_g1	c75714_g1	c74951_g1	c84453_g2	c81829_g1	c67678_g1
705	c82083_g4	c83497_g1	c56640_g1	c78808_g1	c81687_g1	c67693_g1
706	c84269_g1	c81809_g2	c74832_g5	c83530_g10	c78888_g1	c67694_g1
707	c80456_g1	c82429_g1	c83857_g5	c75540_g1	c80705_g1	c67709_g1
708	c77540_g1	c78063_g1	c82426_g1	c80970_g1	c81293_g2	c67720_g1
709	c78290_g3	c81379_g1	c75679_g1	c81809_g2	c74770_g1	c67740_g1
710	c80074_g1	c83447_g1	c79833_g1	c83632_g2	c84589_g1	c67750_g1
711	c82690_g1	c71281_g1	c80330_g2	c75798_g5	c76296_g1	c67771_g1
712	c71031_g1	c78016_g4	c82483_g3	c81127_g5	c74710_g1	c67776_g1
713	c74455_g1	c83251_g2	c75294_g2	c75135_g1	c83810_g1	c67785_g1
714	c78169_g1	c72709_g2	c78201_g1	c82052_g2	c82319_g1	c67789_g1
715	c80286_g1	c81756_g2	c77950_g1	c79903_g1	c75669_g2	c67796_g1
716	c82377_g4	c74705_g1	c80948_g3	c72660_g1	c78450_g1	c67796_g2
717	c79748_g6	c75490_g4	c79238_g1	c76156_g3	c82809_g1	c67803_g1
718	c77827_g2	c83754_g1	c78849_g6	c75490_g4	c83685_g2	c67806_g1
719	c77907_g2	c83651_g6	c80111_g1	c84081_g4	c77950_g1	c67807_g1
720	c76017_g5	c81089_g1	c76378_g1	c82912_g1	c73208_g1	c67818_g1
721	c79720_g2	c76962_g2	c82079_g1	c81187_g2	c83722_g1	c67842_g1
722	c78552_g3	c80784_g1	c84476_g2	c76611_g1	c77511_g1	c67855_g1
723	c76602_g1	c79529_g1	c78337_g13	c81128_g1	c41278_g1	c67859_g1
724	c81794_g3	c76638_g1	c74036_g1	c78623_g11	c79304_g2	c67866_g3
725	c84670_g1	c83435_g3	c77325_g1	c75600_g1	c84497_g1	c67965_g1
726	c69465_g1	c81096_g1	c80618_g1	c82450_g1	c72402_g1	c67986_g1
727	c80950_g1	c73833_g2	c79276_g2	c78582_g1	c78335_g1	c68006_g2
728	c81319_g4	c84716_g2	c78711_g4	c76962_g2	c81510_g1	c68009_g1
729	c76200_g1	c81179_g1	c79304_g2	c79309_g1	c76776_g1	c68009_g2
730	c77504_g4	c66364_g1	c71885_g11	c68290_g1	c84112_g1	c68020_g1
731	c79035_g5	c81887_g1	c77555_g5	c82274_g1	c83886_g1	c68021_g2
732	c76155_g1	c77481_g1	c74007_g1	c83967_g1	c83497_g1	c68031_g3
733	c75894_g3	c75135_g1	c80738_g1	c80631_g3	c59629_g1	c68038_g1
734	c83389_g3	c82829_g3	c78582_g1	c77654_g1	c76290_g1	c68075_g1
735	c80836_g1	c81722_g2	c84004_g2	c72627_g1	c83504_g1	c68101_g1
736	c80882_g2	c76206_g1	c82776_g2	c83025_g1	c74671_g1	c68117_g1
737	c74227_g1	c76978_g5	c35364_g1	c83250_g2	c79686_g1	c68129_g1
738	c79640_g2	c83789_g2	c71645_g2	c78982_g1	c84735_g2	c68137_g1
739	c79651_g3	c80428_g5	c79770_g2	c81972_g2	c81591_g1	c68138_g3
740	c79850_g1	c74008_g1	c70118_g1	c81729_g1	c81246_g2	c68140_g1
741	c82102_g10	c81827_g2	c81576_g2	c80555_g2	c80262_g6	c68144_g1
742	c81923_g1	c84424_g2	c83370_g2	c80960_g1	c79101_g2	c68147_g1
743	c77140_g6	c82783_g4	c76911_g1	c84448_g1	c74284_g1	c68147_g2
744	c81843_g5	c81355_g6	c75623_g1	c78513_g1	c73139_g1	c68170_g3
745	c84677_g1	c79949_g4	c83438_g1	c74104_g2	c78077_g2	c68172_g1
746	c79748_g4	c74975_g1	c77563_g2	c73922_g1	c81664_g3	c68182_g1
747	c68562_g3	c79146_g3	c75268_g1	c80126_g1	c82450_g1	c68190_g1
748	c79748_g5	c73435_g1	c26820_g2	c77047_g1	c77557_g1	c68198_g2
749	c75991_g2	c79530_g2	c78589_g6	c81691_g1	c83881_g2	c68206_g1
750	c76467_g6	c79846_g1	c82336_g3	c80756_g3	c83039_g1	c68212_g1
751	c82634_g2	c70120_g1	c80705_g1	c81799_g1	c73712_g5	c68236_g1
752	c78863_g4	c78294_g2	c80155_g9	c78609_g3	c76083_g1	c68238_g2
753	c76796_g4	c83818_g12	c83398_g1	c74222_g1	c82326_g1	c68239_g1
754	c83072_g3	c82130_g2	c65836_g1	c83290_g1	c82783_g4	c68243_g1
755	c80490_g6	c76452_g1	c74059_g1	c83754_g1	c80970_g1	c68253_g1
756	c73877_g1	c82207_g1	c77313_g1	c76564_g1	c76375_g1	c68253_g2
757	c83291_g1	c82450_g1	c74321_g1	c84728_g2	c26820_g2	c68254_g1
758	c78976_g2	c78885_g1	c84630_g1	c81809_g1	c84001_g1	c68261_g1
759	c77925_g5	c80813_g2	c77203_g6	c80774_g1	c79469_g2	c68262_g1
760	c83983_g2	c81582_g1	c80343_g1	c80090_g4	c78469_g1	c68262_g2
761	c74034_g1	c81128_g1	c73839_g4	c76783_g13	c80964_g13	c68269_g1
762	c75423_g1	c79745_g2	c81263_g7	c83335_g1	c78849_g6	c68276_g1
763	c83507_g2	c73205_g1	c83665_g2	c78417_g6	c81373_g2	c68279_g1
764	c83008_g2	c83316_g3	c81074_g2	c80052_g1	c75153_g1	c68293_g1
765	c80753_g1	c78417_g6	c79541_g1	c76474_g1	c82522_g2	c68301_g3
766	c80512_g1	c75940_g3	c77642_g1	c80650_g1	c75045_g1	c68310_g1
767	c79644_g2	c75268_g1	c82275_g1	c75821_g1	c71186_g1	c68334_g1
768	c82124_g1	c82931_g2	c84633_g1	c83387_g1	c71242_g1	c68342_g1
769	c73672_g2	c74145_g1	c82177_g1	c80262_g6	c84568_g2	c68352_g1
770	c82212_g1	c78667_g1	c72383_g1	c74187_g3	c77451_g1	c68360_g1
771	c81139_g2	c79520_g1	c83189_g4	c78831_g1	c82310_g2	c68388_g1
772	c76206_g1	c81257_g6	c73577_g3	c80592_g3	c77471_g5	c68393_g1
773	c83649_g3	c71069_g1	c76039_g1	c75807_g3	c79179_g5	c68393_g3
774	c35699_g1	c77993_g2	c81924_g1	c73586_g1	c71069_g1	c68393_g4
775	c76921_g1	c74541_g1	c82124_g1	c83846_g11	c71781_g1	c68399_g1
776	c80863_g3	c79376_g4	c77567_g2	c78500_g1	c79611_g1	c68411_g1
777	c75107_g3	c35364_g1	c76474_g1	c76361_g2	c75734_g1	c68412_g2
778	c81108_g1	c78643_g1	c78728_g1	c80310_g2	c77242_g1	c68413_g1
779	c77123_g5	c81461_g4	c76481_g1	c82439_g4	c80668_g1	c68423_g1
780	c77020_g1	c83818_g9	c75512_g2	c80737_g5	c78896_g1	c68437_g1
781	c77563_g2	c81729_g1	c76263_g2	c76037_g1	c77800_g1	c68459_g1
782	c77145_g1	c77738_g3	c80964_g13	c76479_g1	c82266_g1	c68462_g1
783	c65222_g1	c73653_g1	c79404_g8	c78962_g1	c74158_g1	c68465_g1
784	c78783_g1	c74166_g1	c81615_g3	c79668_g1	c81127_g5	c68470_g1
785	c78013_g7	c80229_g4	c80224_g1	c78357_g1	c71821_g1	c68472_g1
786	c69442_g2	c77992_g3	c81887_g1	c83427_g1	c76962_g5	c68472_g2
787	c76362_g6	c49199_g1	c73895_g1	c83818_g9	c83310_g2	c68474_g1
788	c81514_g5	c84377_g1	c82882_g1	c76958_g1	c72834_g1	c68481_g1
789	c80532_g2	c78816_g1	c80774_g1	c82386_g1	c83676_g1	c68487_g1
790	c73052_g3	c74131_g2	c74591_g1	c71207_g1	c80070_g2	c68500_g1
791	c78437_g1	c77489_g2	c80820_g1	c82130_g2	c59344_g1	c68506_g1
792	c82664_g1	c72641_g1	c78410_g3	c77741_g7	c72728_g1	c68512_g1
793	c82787_g1	c82863_g2	c77028_g1	c82466_g2	c83857_g5	c68534_g1
794	c72120_g1	c84123_g2	c83789_g2	c79005_g2	c83391_g2	c68539_g1
795	c80860_g1	c72479_g1	c83187_g1	c84206_g4	c82212_g1	c68558_g1
796	c82420_g1	c82998_g1	c74106_g2	c80155_g9	c77460_g9	c68562_g2
797	c82791_g1	c81487_g3	c69365_g1	c83858_g1	c74435_g1	c68567_g1
798	c83923_g2	c79389_g2	c74003_g3	c78784_g8	c74799_g1	c68600_g3
799	c81980_g1	c80650_g1	c70865_g1	c80403_g2	c81593_g1	c68606_g2
800	c82444_g1	c82275_g1	c71837_g1	c83050_g1	c81828_g1	c68615_g1
801	c83828_g4	c82426_g1	c71781_g1	c77325_g1	c75623_g1	c68618_g2
802	c74078_g1	c82093_g1	c81664_g3	c74573_g1	c74519_g1	c68621_g1
803	c84741_g1	c84007_g1	c77560_g9	c81171_g1	c82426_g1	c68629_g1
804	c82971_g2	c78093_g2	c79219_g1	c83782_g1	c84109_g1	c68630_g2
805	c82819_g1	c79769_g3	c70915_g2	c74365_g3	c79093_g1	c68633_g2
806	c81235_g8	c83866_g3	c84079_g2	c83974_g1	c80813_g2	c68633_g4
807	c80088_g2	c72428_g1	c77584_g1	c82664_g1	c77868_g4	c68635_g1
808	c78424_g8	c81468_g1	c74765_g1	c67610_g1	c72213_g1	c68638_g1
809	c78610_g5	c83427_g1	c76000_g2	c77011_g2	c74955_g2	c68640_g1
810	c82341_g10	c76295_g1	c83193_g3	c82736_g7	c84472_g1	c68673_g2
811	c76487_g3	c79985_g1	c82836_g1	c82727_g2	c83503_g1	c68674_g1
812	c80372_g4	c77206_g1	c81001_g2	c80096_g1	c76398_g1	c68683_g1
813	c76670_g1	c80535_g9	c77541_g1	c79515_g3	c76288_g1	c68692_g5
814	c83906_g2	c54356_g1	c69954_g1	c77021_g2	c76351_g2	c68709_g1
815	c79156_g1	c83215_g1	c69035_g1	c77567_g2	c83154_g1	c68711_g7
816	c81158_g3	c84613_g2	c79356_g1	c82417_g1	c74555_g1	c68712_g2
817	c80640_g2	c80435_g1	c76361_g2	c71242_g1	c72422_g1	c68723_g2
818	c78049_g1	c73416_g1	c74955_g2	c79769_g3	c82365_g1	c68737_g1
819	c82627_g3	c79515_g3	c83867_g2	c76661_g1	c81263_g7	c68754_g1
820	c73287_g1	c79403_g1	c79971_g6	c83437_g3	c84201_g1	c68757_g1
821	c79003_g1	c83188_g1	c33986_g1	c84367_g6	c82955_g3	c68759_g1
822	c79363_g1	c81881_g1	c84109_g1	c82783_g4	c81675_g1	c68774_g1
823	c82028_g2	c80328_g4	c84137_g2	c77564_g2	c73971_g1	c68778_g1
824	c83719_g3	c83596_g1	c79585_g9	c80076_g2	c83059_g1	c68791_g2
825	c82075_g4	c82199_g2	c74382_g1	c74214_g1	c79055_g3	c68791_g3
826	c5958_g1	c79530_g1	c83816_g5	c72852_g1	c83579_g1	c68797_g1
827	c79986_g1	c79304_g1	c81589_g1	c70623_g2	c79040_g2	c68809_g2
828	c84749_g3	c78976_g5	c72977_g1	c78841_g3	c83320_g4	c68812_g2
829	c80411_g2	c79247_g5	c81128_g1	c82138_g7	c84438_g1	c68812_g5
830	c75550_g1	c75634_g5	c81148_g5	c10846_g1	c80205_g1	c68813_g1
831	c77433_g2	c81136_g1	c83316_g3	c75535_g1	c73010_g1	c68822_g1
832	c74741_g1	c76790_g3	c82931_g2	c77249_g6	c75990_g1	c68836_g2
833	c80137_g2	c82736_g1	c81072_g1	c84147_g3	c79719_g2	c68847_g1
834	c81602_g3	c83730_g1	c76592_g1	c82177_g1	c73586_g1	c68874_g1
835	c80970_g1	c83550_g6	c82912_g1	c83272_g1	c76476_g1	c68885_g1
836	c73609_g4	c77363_g2	c75236_g3	c71169_g1	c82333_g2	c68886_g3
837	c76444_g3	c75667_g2	c68290_g1	c77113_g3	c69737_g1	c68887_g1
838	c80076_g1	c80618_g1	c75213_g4	c81669_g3	c81576_g2	c68887_g2
839	c80025_g1	c72525_g2	c74420_g1	c79803_g2	c80395_g1	c68887_g3
840	c81616_g8	c76664_g5	c71494_g1	c73020_g1	c71574_g1	c68888_g1
841	c77299_g1	c78069_g2	c76156_g1	c83085_g2	c84363_g1	c68912_g1
842	c79881_g1	c83272_g1	c83213_g2	c71312_g1	c83789_g2	c68929_g1
843	c78873_g4	c81348_g1	c76664_g5	c79742_g3	c78699_g1	c68930_g1
844	c84120_g1	c84480_g1	c75967_g1	c83866_g3	c84630_g1	c68941_g1
845	c77113_g3	c79873_g1	c70189_g1	c78487_g1	c71031_g1	c68949_g1
846	c65269_g1	c58911_g1	c73993_g1	c82897_g1	c82444_g1	c68957_g1
847	c73653_g1	c81851_g1	c76783_g13	c73993_g1	c81333_g2	c68962_g1
848	c77056_g3	c75375_g1	c75734_g2	c69618_g1	c84590_g2	c68963_g1
849	c73460_g2	c76474_g1	c80668_g1	c84578_g1	c77993_g2	c68972_g1
850	c83260_g3	c78609_g3	c84263_g1	c83434_g4	c20709_g1	c68979_g1
851	c76679_g2	c82092_g13	c71731_g1	c79276_g2	c80439_g4	c68983_g1
852	c61081_g1	c72471_g2	c71169_g1	c84589_g1	c84660_g1	c68996_g1
853	c76901_g8	c75677_g2	c74769_g1	c79797_g1	c82715_g2	c69009_g1
854	c80792_g2	c79150_g1	c75734_g1	c79402_g1	c83782_g1	c69016_g1
855	c80774_g1	c74578_g4	c75729_g5	c82999_g1	c74088_g1	c69026_g1
856	c77350_g3	c77495_g2	c74934_g1	c66364_g1	c75068_g3	c69026_g2
857	c78692_g7	c77922_g1	c83818_g9	c73265_g1	c79794_g2	c69030_g1
858	c74770_g1	c73577_g3	c70461_g1	c78872_g2	c84476_g2	c69032_g2
859	c84666_g1	c70915_g2	c83497_g1	c69960_g1	c73205_g1	c69033_g1
860	c74048_g6	c82439_g4	c73797_g1	c79971_g6	c75864_g1	c69053_g1
861	c81568_g1	c74091_g3	c70318_g1	c77802_g11	c80774_g1	c69055_g1
862	c78237_g1	c77548_g1	c83428_g1	c78976_g2	c59520_g1	c69058_g3
863	c82721_g3	c80337_g2	c71354_g1	c83188_g1	c81254_g1	c69071_g1
864	c77897_g3	c71516_g1	c84322_g1	c81331_g3	c82929_g1	c69074_g1
865	c83438_g1	c82094_g1	c72677_g1	c83481_g1	c79101_g4	c69079_g1
866	c78296_g1	c79884_g1	c81171_g1	c69689_g1	c83002_g1	c69083_g1
867	c76658_g2	c82639_g5	c86014_g1	c80440_g7	c74190_g1	c69090_g1
868	c83188_g1	c75070_g1	c75950_g1	c80205_g1	c76529_g2	c69092_g2
869	c77877_g3	c81576_g3	c69594_g1	c83504_g1	c75532_g1	c69094_g2
870	c79229_g3	c84091_g3	c74088_g1	c77200_g1	c83288_g1	c69098_g1
871	c76190_g3	c65286_g4	c84415_g2	c81333_g2	c76261_g1	c69103_g2
872	c81605_g2	c79695_g1	c79454_g4	c84677_g1	c80702_g1	c69106_g1
873	c74678_g1	c79094_g11	c76610_g1	c75409_g1	c54356_g1	c69149_g1
874	c75640_g1	c81143_g2	c82522_g2	c73598_g1	c73966_g1	c69150_g1
875	c80563_g2	c76149_g1	c74588_g1	c75857_g3	c72428_g1	c69156_g1
876	c73221_g1	c74949_g1	c75943_g7	c74145_g1	c83665_g1	c69167_g1
877	c83743_g1	c72257_g3	c84477_g1	c82840_g1	c84217_g3	c69173_g1
878	c82018_g3	c80358_g1	c82675_g2	c35364_g1	c76156_g3	c69183_g1
879	c75073_g1	c84092_g1	c78107_g2	c82105_g2	c79073_g1	c69187_g4
880	c81088_g7	c81013_g2	c74588_g2	c79846_g1	c75907_g1	c69218_g1
881	c82518_g3	c80623_g5	c82068_g1	c79602_g2	c74180_g1	c69230_g2
882	c77534_g1	c75529_g9	c76896_g3	c81296_g1	c81440_g4	c69246_g2
883	c77925_g4	c80450_g1	c80412_g5	c80097_g7	c83517_g1	c69277_g2
884	c83174_g4	c73755_g1	c75653_g6	c79221_g1	c77175_g4	c69278_g1
885	c77093_g3	c75807_g3	c77092_g1	c80877_g1	c82990_g2	c69290_g3
886	c79677_g7	c79117_g5	c84568_g2	c79962_g1	c86825_g1	c69305_g1
887	c83213_g1	c82912_g1	c84728_g2	c76776_g1	c80738_g1	c69306_g1
888	c76365_g1	c79548_g3	c76043_g1	c82776_g2	c79769_g3	c69310_g1
889	c84749_g1	c83977_g2	c78083_g1	c84248_g1	c82351_g1	c69321_g1
890	c83858_g1	c75550_g1	c82436_g3	c73631_g1	c81923_g1	c69327_g3
891	c78440_g2	c77481_g5	c77847_g2	c59801_g1	c80756_g3	c69329_g1
892	c76181_g1	c75063_g2	c75427_g1	c78670_g1	c76202_g1	c69346_g1
893	c83609_g4	c78102_g1	c84723_g1	c77442_g1	c86436_g1	c69363_g1
894	c78875_g1	c83390_g1	c74741_g1	c70604_g1	c76587_g2	c69364_g1
895	c78849_g4	c81620_g1	c80650_g1	c75556_g1	c82166_g1	c69364_g3
896	c80603_g1	c78256_g1	c74166_g1	c83117_g1	c74222_g1	c69367_g1
897	c6128_g1	c66464_g1	c81923_g1	c74784_g4	c83398_g1	c69369_g1
898	c77738_g3	c80594_g1	c71758_g1	c73060_g2	c81200_g1	c69390_g1
899	c73993_g1	c69836_g1	c77037_g1	c79695_g1	c78711_g4	c69397_g1
900	c81968_g1	c75872_g1	c80448_g2	c82696_g1	c81323_g2	c69399_g1
901	c83748_g2	c71812_g1	c74369_g1	c84424_g2	c71207_g1	c69409_g1
902	c81058_g1	c76529_g2	c76051_g11	c84415_g2	c79057_g1	c69411_g2
903	c77020_g3	c77118_g4	c81756_g2	c84406_g1	c72529_g1	c69433_g1
904	c81011_g3	c83632_g2	c81328_g5	c77278_g2	c84081_g4	c69434_g1
905	c81689_g3	c82970_g3	c80076_g2	c73755_g1	c61062_g1	c69442_g1
906	c84539_g1	c78336_g1	c80249_g1	c83709_g1	c83651_g6	c69444_g1
907	c76587_g2	c79521_g1	c80696_g1	c80930_g4	c81886_g5	c69445_g1
908	c78754_g1	c80066_g1	c81254_g1	c77560_g7	c73778_g2	c69448_g1
909	c78565_g4	c74104_g3	c83124_g2	c81924_g1	c75734_g2	c69455_g2
910	c76731_g1	c75058_g1	c79007_g2	c79404_g8	c79942_g8	c69459_g1
911	c82076_g3	c77695_g5	c83697_g1	c79389_g2	c35364_g1	c69461_g3
912	c75695_g1	c81506_g3	c83685_g2	c82731_g2	c73660_g1	c69467_g1
913	c78908_g2	c83279_g1	c72428_g1	c75986_g1	c79014_g5	c69470_g1
914	c74562_g1	c80556_g1	c81187_g2	c72690_g2	c84759_g1	c69473_g2
915	c80368_g5	c77595_g4	c81225_g2	c81461_g4	c81911_g1	c69475_g1
916	c82427_g1	c83146_g1	c75000_g5	c70189_g1	c83665_g2	c69478_g2
917	c81680_g4	c79626_g2	c83500_g1	c33986_g1	c71667_g1	c69493_g1
918	c80307_g1	c82302_g4	c70925_g1	c79467_g2	c84263_g1	c69495_g1
919	c79261_g1	c71354_g1	c81008_g4	c77354_g1	c82018_g2	c69496_g1
920	c78424_g9	c80972_g1	c35904_g1	c65692_g1	c80060_g2	c69497_g1
921	c83344_g2	c80340_g10	c78301_g1	c78960_g1	c79376_g4	c69512_g1
922	c69733_g1	c78663_g1	c82836_g2	c71645_g2	c81519_g1	c69512_g2
923	c73770_g1	c75720_g1	c81781_g2	c79304_g1	c84570_g1	c69513_g1
924	c76232_g1	c78827_g1	c84570_g1	c82675_g2	c75268_g1	c69517_g1
925	c82429_g1	c83707_g1	c73385_g1	c76670_g1	c83193_g3	c69520_g1
926	c80851_g4	c76789_g3	c77511_g1	c78069_g2	c78905_g3	c69525_g1
927	c82982_g1	c82939_g3	c80931_g1	c81923_g1	c73686_g1	c69530_g1
928	c80942_g2	c80306_g15	c77678_g3	c84568_g2	c73113_g2	c69531_g1
929	c78148_g5	c79007_g2	c78179_g7	c80618_g1	c71691_g1	c69533_g1
930	c80397_g1	c78572_g2	c83839_g1	c57963_g1	c76661_g1	c69543_g2
931	c82144_g2	c72930_g2	c79754_g2	c71879_g1	c77308_g2	c69553_g1
932	c79219_g1	c84728_g2	c77772_g1	c74480_g1	c83140_g1	c69563_g4
933	c77497_g7	c82775_g3	c77939_g3	c73609_g4	c78979_g4	c69564_g1
934	c77884_g8	c76959_g1	c77768_g23	c83213_g3	c73385_g1	c69571_g1
935	c84541_g1	c74188_g1	c83784_g2	c80943_g6	c79308_g2	c69591_g1
936	c56425_g1	c77611_g1	c74997_g1	c73712_g5	c77370_g5	c69605_g1
937	c76243_g1	c81147_g1	c76564_g1	c82466_g3	c74484_g4	c69607_g1
938	c84653_g2	c83259_g1	c82840_g1	c77531_g1	c79563_g2	c69624_g1
939	c83359_g3	c76962_g5	c78451_g3	c74684_g1	c74382_g1	c69625_g1
940	c75197_g3	c3525_g1	c84377_g1	c68373_g1	c73285_g1	c69628_g1
941	c80909_g3	c65269_g1	c77242_g1	c77579_g1	c73947_g1	c69630_g1
942	c76263_g2	c74591_g1	c76896_g8	c83651_g6	c77825_g1	c69646_g1
943	c82837_g2	c73907_g1	c81812_g2	c77008_g1	c74595_g2	c69651_g1
944	c81174_g3	c83846_g6	c78418_g1	c82156_g2	c80466_g1	c69658_g1
945	c80271_g2	c76427_g1	c82876_g1	c84412_g1	c72259_g1	c69664_g1
946	c71924_g1	c81001_g2	c74595_g1	c86418_g1	c84480_g1	c69664_g2
947	c70916_g1	c76544_g1	c84480_g1	c76818_g1	c81461_g4	c69683_g2
948	c26820_g2	c72598_g1	c76841_g2	c73672_g2	c78513_g1	c69695_g1
949	c77176_g1	c80902_g1	c80094_g2	c82196_g1	c83956_g1	c69699_g1
950	c80919_g1	c66231_g3	c73682_g1	c78335_g1	c84422_g1	c69704_g1
951	c80942_g1	c81133_g4	c79621_g10	c80111_g1	c82534_g5	c69704_g2
952	c82861_g2	c79804_g3	c83719_g3	c82919_g1	c75335_g1	c69711_g1
953	c83176_g1	c80412_g3	c83002_g1	c71119_g2	c73665_g1	c69716_g1
954	c76097_g10	c78168_g2	c79642_g2	c78376_g1	c81246_g3	c69725_g1
955	c78388_g3	c60996_g1	c77108_g3	c69752_g1	c80517_g2	c69734_g1
956	c79424_g4	c73780_g7	c79664_g2	c73942_g1	c74509_g1	c69740_g1
957	c77798_g1	c83752_g1	c81500_g6	c83757_g1	c73988_g1	c69743_g1
958	c78519_g4	c78783_g1	c77253_g2	c81996_g2	c74145_g1	c69745_g1
959	c82744_g6	c79455_g1	c73794_g1	c77479_g5	c70395_g1	c69753_g1
960	c69597_g1	c80337_g3	c77798_g1	c84054_g4	c81296_g1	c69759_g1
961	c75635_g7	c73631_g1	c81631_g1	c80598_g2	c81812_g2	c69766_g1
962	c75797_g1	c80517_g2	c70974_g1	c82817_g2	c83076_g2	c69781_g1
963	c68123_g1	c77607_g1	c84091_g5	c73686_g1	c58299_g1	c69784_g1
964	c78268_g1	c77779_g3	c77392_g1	c80247_g14	c81514_g5	c69785_g1
965	c79860_g1	c75206_g1	c80598_g2	c83977_g2	c75951_g1	c69786_g1
966	c79384_g1	c81685_g2	c83579_g1	c83318_g4	c82949_g1	c69822_g1
967	c77329_g2	c81147_g2	c79308_g2	c68631_g1	c83397_g1	c69826_g1
968	c79367_g1	c78642_g4	c79101_g2	c82018_g2	c82696_g1	c69834_g1
969	c84194_g1	c72622_g1	c81264_g1	c77986_g1	c77534_g1	c69837_g1
970	c74338_g1	c80224_g1	c80760_g1	c84442_g1	c83370_g2	c69837_g2
971	c78816_g1	c83039_g1	c79655_g1	c79530_g5	c74359_g1	c69837_g5
972	c78794_g2	c77398_g1	c77557_g1	c75516_g2	c75447_g1	c69839_g1
973	c75692_g1	c76804_g4	c71667_g1	c74831_g1	c75349_g2	c69841_g1
974	c79788_g1	c78166_g1	c80517_g2	c82466_g1	c80199_g1	c69843_g1
975	c73712_g5	c80323_g6	c82130_g2	c77695_g5	c70850_g1	c69843_g2
976	c78299_g1	c77678_g3	c84543_g1	c72903_g2	c80521_g1	c69848_g1
977	c76548_g1	c80615_g1	c74214_g1	c82389_g2	c75722_g1	c69851_g1
978	c82781_g3	c82279_g1	c83722_g1	c65392_g1	c76000_g2	c69864_g1
979	c74241_g1	c82873_g1	c75319_g1	c81514_g5	c73089_g1	c69864_g3
980	c83647_g1	c76458_g2	c75640_g1	c60996_g1	c73622_g1	c69884_g1
981	c83806_g3	c83318_g4	c73755_g1	c81772_g3	c66464_g1	c69888_g1
982	c78052_g1	c79443_g2	c75295_g1	c80224_g2	c80129_g1	c69901_g1
983	c83015_g5	c81011_g3	c75178_g1	c83676_g1	c73209_g1	c69907_g1
984	c78220_g3	c82253_g4	c73712_g5	c83527_g2	c74383_g1	c69910_g2
985	c80732_g3	c77884_g7	c80970_g1	c80943_g2	c83479_g4	c69920_g1
986	c82289_g1	c81918_g1	c80328_g4	c84322_g6	c79797_g1	c69928_g1
987	c75472_g4	c82331_g4	c78803_g8	c77534_g1	c81449_g1	c69938_g2
988	c82055_g1	c69469_g1	c84532_g1	c69954_g1	c73778_g3	c69939_g1
989	c84520_g3	c75253_g1	c81787_g3	c74949_g1	c75308_g2	c69942_g1
990	c84211_g6	c83898_g2	c71821_g1	c79088_g1	c78857_g1	c69947_g1
991	c75885_g9	c75940_g4	c83517_g1	c80738_g1	c77021_g2	c69953_g1
992	c80691_g1	c76200_g1	c73645_g1	c76314_g6	c78818_g2	c69957_g1
993	c74949_g1	c77443_g1	c82783_g4	c80258_g1	c77837_g8	c69969_g1
994	c80818_g2	c75626_g1	c83272_g1	c73144_g3	c75081_g2	c69972_g1
995	c81710_g4	c84322_g6	c83250_g2	c82678_g1	c82625_g4	c69981_g1
996	c78643_g1	c79803_g2	c76310_g2	c83818_g12	c81414_g1	c69983_g1
997	c79223_g1	c77749_g3	c74704_g1	c82882_g1	c73554_g1	c69984_g1
998	c82357_g2	c83150_g1	c79623_g3	c71629_g1	c78610_g5	c69985_g1
999	c80787_g1	c78571_g5	c76962_g2	c75940_g3	c79649_g3	c69985_g2
1000	c73835_g2	c73951_g1	c84071_g2	c78852_g2	c80049_g3	c69988_g1
1001	c78357_g1	c76834_g3	c84161_g1	c80250_g1	c84322_g6	c70025_g1
1002	c72213_g1	c83385_g4	c82815_g2	c71371_g1	c78208_g3	c70028_g1
1003	c80988_g2	c76083_g1	c78361_g2	c80871_g1	c76262_g1	c70034_g4
1004	c77768_g23	c80392_g4	c75178_g2	c82300_g6	c80783_g9	c70036_g1
1005	c81479_g2	c77875_g1	c77025_g3	c84342_g2	c78180_g5	c70049_g1
1006	c80090_g4	c83500_g1	c71516_g1	c75447_g1	c81260_g1	c70055_g1
1007	c83402_g5	c83701_g2	c83288_g1	c76491_g2	c71879_g1	c70058_g1
1008	c75742_g2	c83938_g2	c72224_g2	c78816_g3	c84158_g1	c70061_g1
1009	c82484_g1	c79024_g1	c73909_g1	c83310_g2	c19834_g1	c70070_g1
1010	c74669_g1	c84396_g2	c75601_g2	c83707_g1	c76067_g3	c70097_g1
1011	c77970_g2	c75599_g3	c71879_g1	c82382_g3	c76933_g2	c70101_g1
1012	c76968_g1	c82238_g5	c74281_g1	c79461_g3	c80006_g4	c70106_g1
1013	c84448_g1	c82730_g4	c76202_g1	c75352_g1	c73444_g1	c70107_g1
1014	c84478_g4	c77200_g1	c82018_g2	c75819_g1	c74993_g1	c70112_g1
1015	c77274_g1	c77348_g8	c77400_g1	c81498_g1	c74696_g3	c70113_g1
1016	c82263_g1	c74736_g2	c82678_g1	c82979_g2	c79748_g4	c70113_g2
1017	c82144_g1	c84715_g1	c83310_g2	c79173_g2	c83146_g1	c70117_g1
1018	c80185_g3	c83613_g1	c75052_g2	c79455_g2	c74102_g1	c70122_g1
1019	c80170_g3	c72271_g1	c77802_g11	c72709_g2	c77560_g7	c70127_g1
1020	c77457_g2	c79001_g1	c71443_g1	c79455_g1	c83625_g7	c70134_g1
1021	c79633_g4	c82124_g1	c80698_g1	c77092_g1	c81816_g4	c70143_g1
1022	c72331_g1	c79024_g3	c82467_g1	c82922_g1	c78728_g1	c70147_g1
1023	c84199_g1	c83965_g2	c70919_g1	c77622_g1	c72330_g6	c70154_g1
1024	c76551_g3	c79402_g1	c74600_g1	c84613_g2	c84491_g1	c70162_g3
1025	c75412_g2	c75438_g2	c84162_g1	c75438_g2	c79364_g1	c70166_g1
1026	c73074_g1	c79088_g1	c74799_g1	c71907_g2	c73020_g1	c70186_g1
1027	c78566_g3	c80350_g2	c79376_g4	c76156_g1	c73501_g1	c70188_g1
1028	c76450_g1	c81664_g3	c76083_g1	c82444_g1	c83408_g1	c70193_g1
1029	c76474_g2	c81857_g1	c69835_g1	c77154_g1	c74736_g2	c70198_g1
1030	c74205_g1	c73444_g1	c72978_g1	c83792_g1	c74704_g1	c70204_g2
1031	c77742_g1	c83652_g4	c74063_g1	c84497_g1	c82678_g1	c70217_g2
1032	c74379_g1	c82078_g1	c78888_g1	c84472_g1	c77295_g2	c70218_g1
1033	c79726_g1	c75740_g1	c76866_g1	c78663_g1	c81310_g2	c70219_g1
1034	c84543_g1	c83525_g3	c78223_g1	c83575_g1	c83189_g4	c70219_g2
1035	c70785_g1	c82918_g2	c82873_g1	c77321_g5	c76343_g1	c70223_g1
1036	c81279_g11	c78872_g2	c81461_g4	c78049_g1	c79686_g2	c70230_g1
1037	c76969_g1	c71604_g1	c72834_g1	c82722_g1	c82230_g1	c70230_g2
1038	c79387_g1	c84509_g1	c78669_g1	c82279_g1	c81261_g2	c70232_g1
1039	c81619_g1	c84558_g1	c83422_g1	c81752_g3	c73946_g2	c70235_g1
1040	c72923_g1	c75379_g6	c72479_g1	c77768_g23	c79005_g2	c70248_g1
1041	c83973_g2	c55815_g2	c78540_g1	c77028_g1	c79671_g1	c70250_g1
1042	c79838_g4	c77058_g6	c75011_g1	c81042_g1	c80117_g1	c70257_g1
1043	c76763_g5	c84513_g1	c79721_g4	c79238_g1	c77309_g2	c70258_g1
1044	c81296_g1	c78242_g1	c83092_g1	c79697_g2	c76710_g1	c70271_g1
1045	c74940_g1	c80050_g1	c73844_g1	c81072_g1	c82862_g1	c70275_g4
1046	c74951_g1	c82138_g2	c83651_g6	c72834_g1	c80913_g1	c70279_g1
1047	c72221_g1	c78763_g7	c72422_g1	c83299_g2	c77433_g2	c70286_g1
1048	c75894_g5	c82555_g1	c66444_g1	c76551_g10	c73973_g1	c70297_g4
1049	c82333_g2	c79356_g1	c73591_g1	c76790_g1	c84608_g3	c70298_g1
1050	c83674_g1	c84038_g2	c81581_g1	c74105_g1	c77253_g2	c70306_g1
1051	c69618_g1	c78116_g6	c72852_g1	c75356_g1	c78357_g1	c70315_g2
1052	c77502_g2	c68976_g1	c77024_g1	c80337_g2	c80000_g2	c70326_g2
1053	c79822_g1	c78519_g4	c73555_g4	c80979_g1	c79459_g3	c70330_g1
1054	c83496_g1	c78831_g1	c75946_g1	c69289_g1	c79238_g1	c70335_g1
1055	c79959_g2	c80847_g3	c73013_g1	c81234_g1	c77646_g1	c70353_g1
1056	c78700_g6	c82769_g2	c81828_g1	c83039_g1	c77278_g2	c70356_g1
1057	c77931_g11	c81809_g1	c80283_g1	c75161_g1	c78042_g1	c70361_g1
1058	c73236_g3	c55079_g1	c84438_g1	c81008_g4	c80087_g5	c70362_g1
1059	c56619_g1	c75356_g1	c73946_g2	c66464_g1	c82788_g1	c70367_g4
1060	c81415_g1	c78283_g7	c72213_g1	c83902_g1	c74370_g1	c70373_g1
1061	c79494_g6	c77203_g5	c79668_g1	c74386_g1	c83943_g1	c70373_g2
1062	c80078_g1	c82204_g2	c74572_g1	c73839_g3	c83025_g1	c70380_g1
1063	c79334_g4	c80089_g2	c79530_g2	c83501_g1	c79655_g1	c70388_g1
1064	c83507_g1	c81707_g2	c77534_g1	c77686_g9	c78381_g1	c70406_g1
1065	c83780_g1	c84087_g1	c59801_g1	c79753_g1	c83587_g2	c70409_g1
1066	c76431_g4	c83335_g3	c76476_g1	c77526_g1	c73834_g1	c70417_g1
1067	c84564_g1	c81440_g4	c82831_g3	c82756_g2	c81063_g5	c70421_g1
1068	c84157_g1	c80852_g6	c82971_g2	c79023_g1	c79364_g2	c70429_g1
1069	c78808_g1	c75159_g8	c80160_g1	c83107_g4	c82177_g1	c70429_g2
1070	c80388_g9	c75236_g1	c84113_g3	c81911_g1	c75310_g1	c70431_g1
1071	c84652_g1	c76962_g3	c73528_g1	c81631_g1	c77682_g1	c70439_g1
1072	c80536_g4	c77423_g3	c74519_g1	c83799_g1	c80346_g1	c70458_g1
1073	c80909_g2	c74061_g1	c79743_g6	c81225_g2	c78389_g1	c70460_g2
1074	c81843_g7	c79742_g1	c84561_g1	c83514_g2	c81187_g1	c70462_g1
1075	c72503_g3	c76412_g2	c73263_g1	c81440_g4	c81128_g1	c70469_g1
1076	c80460_g5	c78443_g1	c81440_g4	c81088_g7	c82730_g4	c70472_g1
1077	c77657_g1	c82359_g3	c79924_g2	c83938_g2	c77986_g1	c70474_g4
1078	c72027_g1	c83816_g2	c75647_g4	c75669_g2	c76357_g2	c70476_g5
1079	c73057_g1	c82300_g6	c78349_g4	c80060_g2	c80816_g2	c70479_g1
1080	c70900_g1	c76841_g2	c84081_g4	c78260_g1	c84133_g1	c70483_g1
1081	c77830_g3	c75653_g6	c83150_g2	c74374_g1	c81196_g3	c70511_g1
1082	c84190_g2	c78033_g1	c82212_g1	c80438_g1	c81210_g2	c70515_g1
1083	c83002_g1	c56425_g1	c78448_g1	c82836_g1	c80452_g4	c70517_g1
1084	c77001_g5	c74504_g1	c78503_g4	c83670_g1	c73082_g3	c70521_g1
1085	c79514_g5	c81690_g4	c83886_g1	c26820_g2	c80618_g1	c70523_g1
1086	c81141_g1	c11199_g1	c81211_g1	c80374_g2	c77313_g1	c70526_g1
1087	c77986_g1	c74512_g1	c76156_g2	c77480_g1	c70915_g2	c70528_g1
1088	c83381_g2	c83584_g1	c80199_g1	c84570_g1	c79719_g3	c70528_g2
1089	c76220_g12	c77480_g1	c82900_g1	c81690_g4	c78384_g1	c70535_g1
1090	c68906_g1	c74369_g1	c84210_g2	c74383_g1	c81636_g7	c70538_g2
1091	c81587_g2	c74623_g3	c69494_g2	c76179_g1	c81328_g5	c70540_g1
1092	c78892_g11	c83150_g2	c79770_g5	c77368_g6	c78789_g2	c70548_g4
1093	c82449_g7	c73839_g3	c79743_g5	c77745_g1	c35166_g1	c70557_g1
1094	c75714_g1	c81211_g1	c77897_g3	c78503_g4	c82436_g3	c70558_g1
1095	c80271_g1	c80711_g3	c80026_g3	c78857_g1	c77555_g5	c70576_g1
1096	c81682_g1	c69394_g1	c82939_g3	c11199_g1	c80224_g1	c70598_g1
1097	c81545_g1	c82512_g1	c76670_g1	c78391_g1	c79770_g1	c70634_g1
1098	c78226_g4	c73587_g1	c74492_g1	c84109_g1	c81772_g3	c70640_g9
1099	c84668_g1	c83847_g3	c80164_g4	c74682_g3	c74600_g1	c70645_g2
1100	c67735_g1	c80271_g3	c73926_g1	c83101_g2	c83794_g3	c70654_g1
1101	c78028_g3	c79953_g1	c78357_g1	c76939_g1	c76155_g1	c70677_g1
1102	c76721_g1	c76832_g7	c76067_g3	c78165_g1	c74425_g1	c70679_g1
1103	c80341_g2	c78547_g1	c82444_g1	c82552_g4	c74417_g1	c70683_g1
1104	c65208_g1	c74525_g3	c72660_g1	c84477_g1	c80698_g3	c70687_g1
1105	c78494_g1	c83492_g7	c76587_g2	c59994_g1	c71868_g1	c70690_g2
1106	c83556_g2	c83128_g1	c72529_g1	c74441_g2	c75600_g1	c70691_g4
1107	c79673_g4	c82979_g2	c78237_g1	c79469_g2	c81148_g6	c70693_g2
1108	c83025_g1	c83753_g3	c74313_g1	c75678_g1	c80076_g2	c70695_g1
1109	c80335_g3	c74946_g1	c79021_g5	c82873_g1	c80141_g3	c70697_g1
1110	c75730_g4	c81301_g2	c84213_g1	c84004_g3	c79810_g1	c70700_g1
1111	c77107_g6	c80738_g1	c79101_g4	c78320_g1	c77704_g1	c70708_g2
1112	c78301_g2	c77468_g1	c80392_g3	c80272_g11	c78627_g1	c70713_g1
1113	c81582_g3	c82722_g1	c74526_g2	c76592_g1	c75950_g1	c70717_g1
1114	c74681_g3	c77203_g3	c83810_g1	c74469_g1	c66408_g2	c70717_g4
1115	c83467_g1	c82976_g5	c66464_g1	c80517_g2	c78242_g1	c70724_g1
1116	c82012_g1	c81704_g11	c74165_g1	c72623_g1	c82341_g10	c70727_g1
1117	c84660_g1	c80096_g1	c75807_g3	c78589_g6	c82383_g2	c70733_g1
1118	c76117_g1	c83652_g3	c82450_g1	c84211_g8	c78808_g1	c70734_g1
1119	c81577_g1	c81258_g3	c72298_g2	c83604_g1	c83799_g1	c70736_g2
1120	c73906_g1	c77211_g4	c77993_g2	c76866_g1	c79539_g2	c70741_g1
1121	c80038_g4	c83532_g4	c84327_g2	c82909_g4	c2162_g1	c70742_g1
1122	c77587_g2	c78295_g2	c76597_g1	c80172_g6	c80379_g1	c70744_g1
1123	c77321_g5	c74575_g4	c76142_g2	c75750_g1	c83905_g1	c70745_g1
1124	c81785_g1	c84211_g8	c82536_g1	c79111_g2	c75589_g1	c70748_g1
1125	c80690_g6	c78989_g1	c71885_g1	c83150_g2	c78049_g1	c70758_g1
1126	c76674_g5	c82379_g3	c72930_g2	c82286_g2	c78008_g3	c70764_g1
1127	c77617_g1	c76436_g1	c77872_g4	c75692_g1	c77670_g1	c70764_g3
1128	c84211_g4	c80919_g1	c83538_g2	c80670_g3	c83538_g2	c70764_g4
1129	c82461_g1	c79005_g2	c76664_g6	c75159_g8	c84161_g1	c70765_g1
1130	c83124_g2	c74638_g1	c81448_g1	c84535_g3	c77200_g1	c70774_g2
1131	c80905_g6	c70395_g1	c77433_g2	c81690_g5	c79248_g1	c70775_g1
1132	c76871_g12	c80527_g2	c72778_g1	c82863_g2	c69835_g1	c70776_g2
1133	c78794_g7	c71907_g1	c81829_g1	c58126_g1	c75538_g1	c70778_g1
1134	c78978_g1	c79710_g4	c73082_g3	c84759_g1	c77780_g1	c70780_g2
1135	c78803_g8	c82321_g9	c80349_g2	c82365_g1	c79549_g5	c70788_g1
1136	c82365_g1	c78376_g1	c77451_g1	c84377_g1	c74945_g2	c70795_g1
1137	c80964_g13	c78165_g1	c31426_g2	c76756_g1	c76913_g1	c70801_g6
1138	c74623_g3	c84571_g1	c80763_g1	c75740_g1	c79219_g1	c70802_g3
1139	c18235_g1	c77190_g4	c80942_g1	c73043_g1	c80755_g8	c70806_g1
1140	c72397_g1	c80117_g1	c74039_g1	c77020_g3	c78976_g2	c70807_g3
1141	c82611_g1	c77479_g6	c79221_g1	c82521_g2	c74214_g1	c70809_g1
1142	c79290_g1	c84004_g1	c82286_g2	c82266_g1	c80568_g5	c70810_g2
1143	c84438_g1	c86839_g1	c80006_g4	c79631_g1	c83867_g2	c70811_g1
1144	c82175_g1	c79406_g2	c73161_g1	c84007_g1	c83272_g1	c70813_g2
1145	c78214_g1	c71656_g1	c83385_g4	c80763_g1	c74328_g1	c70818_g1
1146	c78266_g1	c83549_g7	c86825_g1	c74842_g1	c79664_g2	c70820_g1
1147	c72864_g1	c82111_g1	c77650_g3	c81722_g2	c72355_g1	c70823_g1
1148	c79840_g7	c76229_g1	c69494_g1	c80049_g3	c75113_g1	c70823_g2
1149	c72806_g4	c82042_g3	c74304_g7	c78571_g5	c75647_g4	c70824_g1
1150	c74929_g1	c73043_g1	c74770_g1	c78509_g2	c83279_g1	c70828_g1
1151	c73518_g2	c79384_g1	c82691_g1	c82856_g3	c74526_g2	c70831_g1
1152	c76432_g4	c76384_g1	c81442_g4	c78827_g1	c81689_g3	c70834_g1
1153	c83853_g1	c76156_g3	c83977_g2	c82302_g4	c80510_g1	c70844_g2
1154	c80338_g5	c77695_g10	c82365_g1	c76990_g1	c76670_g1	c70858_g1
1155	c79820_g1	c71031_g1	c71207_g1	c71326_g1	c78071_g1	c70860_g1
1156	c83000_g1	c76555_g2	c75940_g3	c75634_g5	c82382_g3	c70862_g1
1157	c82215_g2	c65515_g1	c82996_g1	c75894_g3	c79462_g1	c70864_g1
1158	c76841_g3	c72852_g1	c80123_g3	c83940_g1	c80141_g2	c70867_g1
1159	c68489_g1	c75551_g2	c83967_g1	c76791_g1	c80994_g1	c70868_g1
1160	c77368_g6	c82181_g1	c73576_g1	c71574_g1	c72684_g3	c70875_g1
1161	c83503_g1	c80374_g2	c78077_g2	c73338_g1	c79742_g2	c70879_g1
1162	c72000_g1	c79797_g1	c76514_g1	c83998_g6	c82243_g2	c70880_g1
1163	c78079_g5	c73786_g2	c10837_g1	c80271_g3	c84342_g1	c70887_g1
1164	c78864_g3	c81646_g1	c74644_g1	c79487_g1	c80448_g2	c70896_g1
1165	c80373_g2	c79799_g2	c11199_g1	c84411_g1	c73206_g1	c70908_g1
1166	c49709_g2	c84626_g1	c83799_g1	c82970_g3	c82574_g3	c70928_g2
1167	c82163_g4	c80702_g1	c76529_g2	c65859_g1	c72623_g1	c70935_g1
1168	c79320_g2	c81187_g1	c78451_g1	c78388_g3	c79467_g2	c70936_g5
1169	c78920_g3	c80979_g1	c71753_g1	c79953_g1	c78782_g1	c70942_g1
1170	c80181_g9	c81261_g2	c78946_g4	c84130_g1	c71153_g1	c70943_g4
1171	c77779_g1	c73948_g1	c17864_g1	c33524_g1	c76641_g1	c70944_g2
1172	c82473_g9	c78494_g1	c78857_g1	c76711_g2	c79096_g1	c70947_g1
1173	c76486_g2	c77772_g2	c80756_g3	c82531_g4	c83967_g1	c70953_g2
1174	c82117_g1	c75081_g2	c79583_g1	c80816_g1	c79841_g4	c70965_g3
1175	c81909_g2	c82795_g5	c82963_g2	c71354_g1	c73338_g1	c70972_g1
1176	c75189_g1	c74469_g1	c79686_g1	c84590_g2	c78960_g1	c70975_g1
1177	c80568_g5	c81142_g2	c81449_g1	c72213_g1	c83816_g5	c70979_g1
1178	c76385_g1	c82882_g1	c77632_g2	c78751_g1	c72564_g1	c70984_g1
1179	c79939_g2	c82756_g2	c77370_g5	c80172_g7	c78562_g1	c70985_g1
1180	c78401_g2	c80020_g1	c84395_g4	c68622_g1	c77768_g23	c70992_g1
1181	c81546_g2	c66377_g1	c78789_g2	c78774_g4	c10837_g1	c70992_g2
1182	c77660_g8	c75556_g1	c81537_g4	c84304_g1	c74473_g1	c70994_g1
1183	c75000_g6	c77862_g3	c73152_g1	c81502_g5	c80670_g1	c70996_g1
1184	c82408_g1	c85172_g1	c81514_g5	c83357_g2	c76457_g2	c70997_g1
1185	c83290_g1	c71326_g1	c79879_g1	c78220_g3	c76785_g1	c71000_g1
1186	c79040_g1	c80670_g3	c75000_g6	c77563_g2	c83250_g2	c71001_g4
1187	c75329_g1	c84201_g1	c79093_g1	c81272_g9	c83927_g5	c71004_g2
1188	c83956_g1	c82951_g1	c81333_g2	c82440_g2	c80924_g1	c71004_g3
1189	c76192_g4	c81148_g6	c82955_g3	c75345_g2	c81088_g7	c71005_g1
1190	c77501_g5	c78667_g2	c80045_g1	c74997_g1	c82216_g1	c71012_g1
1191	c79009_g4	c79814_g4	c78893_g2	c75188_g3	c77861_g2	c71019_g2
1192	c78124_g1	c76748_g2	c77972_g12	c79523_g1	c75532_g4	c71020_g1
1193	c81971_g1	c83357_g2	c81296_g1	c80481_g2	c80617_g1	c71021_g1
1194	c83142_g1	c80959_g3	c81911_g1	c66328_g1	c74036_g1	c71021_g3
1195	c81218_g8	c77037_g1	c83829_g4	c84509_g1	c76818_g1	c71029_g5
1196	c69454_g1	c78513_g1	c82293_g1	c68631_g2	c71174_g1	c71029_g7
1197	c80136_g2	c77489_g1	c84206_g4	c81211_g1	c80349_g2	c71029_g8
1198	c79206_g2	c80806_g2	c74061_g1	c83259_g1	c84120_g1	c71030_g1
1199	c78566_g4	c83050_g1	c78610_g5	c82293_g1	c83316_g3	c71032_g1
1200	c81591_g1	c81369_g1	c77996_g1	c73946_g2	c80456_g1	c71045_g1
1201	c84243_g2	c73583_g2	c81675_g1	c58246_g1	c81700_g5	c71051_g1
1202	c73641_g1	c83113_g7	c76511_g1	c80924_g1	c77597_g2	c71058_g1
1203	c79707_g10	c65392_g1	c80433_g1	c75512_g2	c78962_g1	c71068_g1
1204	c82956_g1	c74657_g1	c75073_g1	c81228_g1	c80871_g1	c71071_g1
1205	c78160_g2	c78322_g1	c75260_g1	c80020_g1	c76050_g1	c71074_g1
1206	c79942_g6	c73917_g1	c81753_g2	c75239_g1	c78320_g1	c71079_g2
1207	c83769_g2	c75863_g1	c77581_g3	c79524_g2	c78369_g3	c71082_g1
1208	c82351_g1	c80657_g4	c82310_g2	c78989_g1	c81919_g1	c71084_g1
1209	c73424_g2	c73415_g1	c75340_g2	c74541_g1	c77581_g2	c71086_g2
1210	c67657_g1	c83335_g1	c78905_g3	c83192_g6	c80012_g3	c71101_g9
1211	c80641_g2	c76716_g6	c83170_g4	c80324_g1	c68622_g1	c71102_g1
1212	c74554_g2	c82897_g1	c80842_g1	c76907_g2	c77183_g1	c71105_g3
1213	c4321_g1	c83297_g2	c76933_g2	c82663_g3	c80119_g5	c71105_g4
1214	c80820_g1	c66328_g1	c82929_g1	c81861_g1	c76780_g5	c71107_g1
1215	c80170_g4	c79467_g2	c75626_g1	c80720_g2	c74591_g1	c71107_g3
1216	c78937_g2	c74393_g1	c75600_g1	c76638_g1	c76712_g1	c71107_g5
1217	c83644_g1	c81991_g1	c79906_g1	c73839_g1	c75794_g3	c71113_g1
1218	c84568_g2	c77325_g1	c72330_g6	c73653_g1	c79421_g1	c71121_g2
1219	c74575_g5	c77563_g2	c59000_g1	c10833_g1	c76229_g1	c71124_g3
1220	c83150_g2	c72422_g1	c75349_g2	c75157_g1	c73631_g1	c71128_g1
1221	c81828_g1	c69954_g1	c75816_g4	c83694_g5	c77114_g1	c71132_g1
1222	c78940_g10	c72095_g1	c83397_g1	c77439_g1	c77846_g2	c71136_g1
1223	c74878_g1	c71645_g1	c76132_g1	c75532_g1	c70976_g1	c71136_g2
1224	c73518_g1	c80207_g6	c76452_g1	c76415_g1	c75846_g6	c71142_g1
1225	c82496_g9	c54564_g1	c76730_g2	c69414_g1	c84190_g2	c71143_g1
1226	c81843_g4	c80930_g4	c72264_g1	c77348_g5	c75423_g1	c71144_g1
1227	c77998_g2	c70538_g1	c81246_g2	c83311_g3	c84091_g5	c71151_g1
1228	c82467_g1	c73520_g1	c73540_g2	c75333_g1	c82836_g2	c71152_g1
1229	c78010_g2	c83560_g1	c81246_g3	c66408_g2	c79995_g1	c71158_g1
1230	c74788_g3	c76982_g3	c81331_g3	c79096_g1	c81545_g1	c71161_g1
1231	c80612_g2	c78264_g2	c81713_g1	c79745_g2	c82352_g2	c71162_g1
1232	c78577_g1	c74610_g1	c72287_g1	c72259_g1	c83472_g1	c71166_g3
1233	c81615_g3	c83213_g1	c79462_g1	c69184_g1	c76968_g2	c71168_g1
1234	c83753_g3	c80734_g1	c83496_g1	c76051_g6	c77153_g1	c71170_g1
1235	c81397_g2	c78105_g1	c77837_g8	c77851_g2	c78349_g2	c71171_g1
1236	c83633_g1	c77385_g2	c76431_g6	c79890_g2	c74753_g1	c71173_g2
1237	c80679_g1	c80431_g1	c83150_g1	c74137_g1	c74492_g1	c71175_g2
1238	c76255_g7	c82070_g4	c77567_g1	c80349_g2	c83258_g1	c71180_g1
1239	c73711_g1	c83940_g1	c83785_g2	c74578_g4	c75797_g1	c71195_g1
1240	c78722_g2	c79221_g1	c78774_g4	c82920_g3	c84686_g3	c71199_g1
1241	c79959_g4	c81882_g1	c78708_g1	c75347_g3	c82030_g2	c71200_g1
1242	c74733_g3	c79903_g1	c80820_g5	c81713_g1	c81781_g2	c71211_g1
1243	c78448_g2	c71582_g1	c81636_g7	c79835_g6	c82182_g1	c71212_g1
1244	c82852_g1	c77122_g1	c78635_g5	c75117_g1	c71494_g1	c71217_g1
1245	c76836_g13	c70332_g1	c81630_g1	c65269_g1	c78301_g1	c71219_g2
1246	c81469_g1	c80820_g5	c73778_g2	c82690_g1	c82068_g1	c71221_g1
1247	c77779_g5	c82929_g1	c76975_g1	c86504_g1	c68844_g1	c71224_g1
1248	c72834_g1	c78500_g1	c82182_g1	c77398_g1	c80942_g1	c71239_g1
1249	c79148_g1	c78090_g1	c81042_g2	c81857_g1	c1059_g1	c71241_g4
1250	c72468_g1	c75821_g1	c81772_g3	c82033_g1	c72231_g1	c71244_g1
1251	c72232_g3	c82224_g1	c75080_g1	c76495_g1	c74502_g1	c71245_g1
1252	c76682_g2	c77299_g1	c79849_g1	c82133_g3	c83251_g2	c71245_g2
1253	c75205_g2	c81464_g5	c84632_g2	c83784_g2	c83670_g1	c71245_g3
1254	c76201_g5	c81417_g4	c72816_g1	c77548_g1	c83804_g1	c71248_g1
1255	c76134_g5	c78592_g1	c82204_g2	c84194_g3	c79021_g5	c71252_g1
1256	c66325_g1	c76431_g6	c75068_g3	c76587_g2	c72036_g1	c71254_g2
1257	c79628_g2	c81225_g2	c79182_g2	c77444_g7	c82157_g1	c71255_g3
1258	c81506_g1	c82345_g3	c82730_g4	c80149_g1	c79148_g1	c71255_g4
1259	c79004_g2	c80832_g1	c77278_g2	c77875_g1	c80783_g10	c71255_g5
1260	c74733_g2	c77806_g1	c82544_g1	c80852_g6	c82817_g2	c71256_g2
1261	c84678_g1	c80149_g1	c73622_g1	c83541_g2	c80310_g2	c71258_g1
1262	c82348_g2	c75011_g1	c77579_g1	c81148_g6	c80623_g5	c71262_g1
1263	c72569_g1	c76963_g1	c71069_g1	c83737_g1	c76299_g1	c71265_g2
1264	c78857_g1	c78702_g1	c74902_g1	c83370_g2	c81074_g2	c71267_g1
1265	c81622_g1	c75581_g1	c77412_g2	c82124_g1	c83897_g5	c71276_g2
1266	c75063_g2	c82306_g1	c80102_g3	c74519_g1	c81690_g3	c71277_g1
1267	c78711_g2	c79602_g2	c81850_g1	c84358_g1	c83124_g2	c71279_g1
1268	c84454_g3	c80141_g1	c79953_g1	c80504_g1	c82345_g1	c71287_g1
1269	c73285_g1	c66548_g1	c77076_g1	c74784_g1	c71758_g1	c71295_g1
1270	c82127_g5	c82848_g3	c79057_g1	c76555_g2	c79428_g2	c71296_g1
1271	c77414_g8	c78097_g1	c78808_g1	c74555_g1	c74485_g2	c71297_g2
1272	c73298_g1	c78666_g2	c54223_g1	c82546_g1	c71520_g1	c71298_g2
1273	c76834_g2	c81008_g4	c77986_g1	c82110_g5	c76263_g2	c71306_g1
1274	c84158_g1	c83504_g1	c82274_g1	c74328_g1	c75333_g1	c71308_g1
1275	c79481_g1	c75222_g1	c80813_g2	c78978_g1	c83647_g1	c71328_g1
1276	c83173_g3	c74209_g1	c71868_g1	c79465_g1	c71640_g1	c71332_g2
1277	c77451_g1	c84146_g1	c76946_g1	c75405_g1	c80271_g3	c71337_g1
1278	c81957_g2	c76323_g2	c83676_g1	c73583_g2	c81568_g1	c71358_g1
1279	c79125_g4	c77524_g1	c72179_g2	c77453_g1	c74424_g1	c71362_g2
1280	c81698_g3	c74784_g7	c73647_g1	c78702_g1	c82624_g3	c71366_g1
1281	c20842_g1	c79429_g1	c79142_g1	c80527_g2	c74469_g1	c71373_g3
1282	c81436_g1	c76790_g1	c81705_g1	c74705_g1	c77203_g6	c71374_g1
1283	c75330_g5	c69211_g2	c71176_g1	c74525_g3	c82546_g1	c71374_g2
1284	c77225_g5	c82663_g3	c84509_g1	c83905_g1	c81680_g4	c71375_g1
1285	c83322_g2	c84046_g8	c79044_g5	c83091_g2	c74381_g1	c71376_g1
1286	c76431_g7	c84263_g1	c78337_g21	c77273_g1	c84293_g1	c71378_g1
1287	c81221_g3	c84036_g1	c74179_g1	c74637_g3	c65222_g1	c71380_g1
1288	c75048_g8	c81429_g1	c72673_g1	c83372_g4	c74374_g1	c71381_g3
1289	c81004_g2	c81376_g2	c77309_g1	c78915_g1	c75319_g1	c71382_g6
1290	c80690_g1	c78316_g1	c84349_g1	c82732_g2	c79241_g6	c71385_g1
1291	c71712_g2	c83031_g2	c79688_g1	c78191_g1	c78503_g4	c71396_g1
1292	c73766_g1	c76491_g2	c77682_g1	c83479_g4	c75241_g1	c71407_g1
1293	c80740_g2	c76000_g9	c73819_g1	c35699_g1	c84723_g1	c71412_g1
1294	c78309_g1	c73655_g2	c78337_g15	c83981_g1	c78257_g4	c71416_g10
1295	c72850_g1	c82602_g2	c84589_g1	c74485_g2	c80512_g1	c71416_g6
1296	c79472_g2	c83075_g1	c74555_g1	c75998_g5	c81234_g1	c71416_g7
1297	c82703_g1	c74436_g1	c77584_g4	c76716_g6	c75537_g1	c71419_g1
1298	c77211_g4	c84040_g4	c71885_g17	c83503_g1	c74929_g1	c71420_g1
1299	c80418_g2	c78814_g5	c75773_g1	c84686_g3	c78196_g1	c71422_g1
1300	c77306_g1	c75670_g1	c76037_g1	c79739_g6	c77430_g2	c71431_g1
1301	c83434_g4	c72690_g2	c73922_g1	c78264_g2	c80763_g1	c71431_g2
1302	c81598_g2	c77567_g2	c65857_g1	c84396_g2	c81756_g2	c71435_g1
1303	c75878_g2	c76158_g2	c80357_g1	c81882_g1	c81691_g1	c71438_g1
1304	c77166_g5	c77887_g3	c76561_g6	c82322_g1	c82536_g1	c71445_g1
1305	c80756_g3	c80150_g4	c81261_g1	c79419_g1	c76730_g2	c71445_g2
1306	c74711_g2	c80621_g2	c80456_g1	c82730_g4	c74304_g7	c71445_g3
1307	c71821_g1	c79404_g8	c81329_g2	c80806_g2	c76551_g10	c71450_g2
1308	c80822_g2	c81685_g3	c73542_g1	c82724_g2	c75963_g2	c71456_g1
1309	c72992_g1	c80923_g3	c73020_g1	c70783_g1	c75052_g2	c71465_g1
1310	c83905_g1	c74782_g1	c76288_g1	c83496_g1	c83638_g2	c71466_g1
1311	c80365_g8	c76436_g2	c83986_g1	c77771_g1	c78893_g2	c71467_g1
1312	c77392_g1	c83442_g2	c80871_g1	c83863_g1	c82869_g1	c71473_g2
1313	c76033_g1	c77414_g8	c82345_g1	c74076_g6	c78986_g1	c71477_g1
1314	c78044_g9	c77559_g1	c80225_g1	c84480_g1	c74792_g1	c71482_g2
1315	c78993_g2	c69674_g1	c78192_g10	c77557_g1	c73132_g1	c71488_g1
1316	c77883_g1	c77218_g5	c84497_g1	c82904_g3	c75742_g2	c71491_g1
1317	c75825_g2	c78927_g5	c78513_g1	c84038_g2	c73647_g1	c71492_g1
1318	c84571_g1	c79600_g3	c74383_g1	c83150_g1	c77113_g3	c71496_g1
1319	c76551_g4	c81563_g1	c80349_g1	c84260_g2	c75011_g1	c71499_g2
1320	c79754_g2	c75661_g1	c75356_g1	c73197_g1	c80820_g5	c71503_g1
1321	c80243_g6	c81737_g2	c73561_g1	c78688_g2	c81584_g1	c71503_g2
1322	c82496_g6	c81143_g1	c79058_g3	c74623_g3	c82920_g3	c71507_g1
1323	c70440_g1	c82103_g3	c75188_g3	c75206_g1	c77591_g1	c71509_g1
1324	c81810_g3	c74786_g1	c82817_g2	c84046_g8	c82269_g1	c71511_g1
1325	c54356_g1	c81056_g7	c82269_g1	c80988_g2	c81331_g3	c71512_g2
1326	c84033_g1	c76365_g1	c76155_g1	c81096_g1	c76962_g3	c71517_g3
1327	c74897_g1	c74842_g1	c80469_g1	c68489_g1	c78083_g1	c71517_g5
1328	c72440_g2	c84264_g1	c80924_g1	c79539_g2	c79098_g2	c71521_g10
1329	c83098_g2	c84707_g2	c76343_g1	c84071_g2	c73645_g1	c71531_g1
1330	c79897_g2	c75412_g2	c73660_g1	c77313_g1	c75149_g1	c71531_g2
1331	c77998_g1	c75996_g1	c79286_g1	c77276_g2	c84754_g1	c71537_g7
1332	c80315_g1	c81500_g6	c72414_g1	c80755_g8	c79668_g1	c71548_g2
1333	c79470_g3	c82068_g1	c78384_g1	c74393_g1	c76907_g2	c71549_g1
1334	c77255_g3	c74236_g6	c79005_g2	c71821_g1	c81442_g4	c71553_g1
1335	c79699_g4	c82177_g1	c81776_g3	c77296_g9	c79697_g2	c71555_g1
1336	c77808_g5	c75472_g5	c72776_g3	c81611_g5	c80721_g3	c71561_g1
1337	c73568_g1	c75414_g4	c74472_g3	c78093_g2	c76156_g1	c71563_g2
1338	c84596_g3	c76592_g1	c82439_g4	c83847_g3	c80930_g4	c71568_g1
1339	c78794_g5	c79380_g1	c83025_g1	c70865_g1	c57963_g1	c71568_g2
1340	c69035_g1	c82920_g3	c83141_g1	c79548_g3	c74578_g3	c71569_g1
1341	c78930_g1	c77273_g1	c83556_g1	c83789_g2	c82286_g2	c71572_g1
1342	c80852_g5	c80387_g1	c80861_g4	c72257_g2	c76561_g6	c71573_g6
1343	c77314_g8	c84434_g2	c83782_g1	c79200_g1	c72465_g1	c71581_g1
1344	c74123_g1	c81208_g1	c79539_g2	c78520_g1	c78165_g1	c71583_g1
1345	c80155_g9	c80160_g1	c78609_g3	c73863_g1	c79140_g1	c71583_g2
1346	c80617_g1	c84088_g2	c78664_g1	c79979_g1	c80948_g3	c71587_g1
1347	c76965_g4	c80272_g11	c82555_g1	c77844_g2	c83743_g1	c71589_g1
1348	c81608_g2	c74705_g3	c78049_g1	c75472_g4	c79686_g3	c71590_g2
1349	c74951_g2	c82481_g2	c74448_g2	c80387_g1	c72986_g1	c71612_g1
1350	c83486_g1	c54299_g1	c74039_g2	c78666_g2	c80826_g2	c71616_g1
1351	c78233_g1	c81870_g1	c71427_g1	c71582_g1	c78199_g3	c71619_g1
1352	c76566_g1	c80411_g2	c80346_g1	c3525_g1	c82690_g1	c71622_g1
1353	c76461_g2	c81695_g1	c82351_g1	c79261_g1	c84162_g1	c71623_g1
1354	c82253_g4	c83059_g1	c78320_g1	c84123_g2	c81200_g2	c71633_g2
1355	c80946_g5	c80720_g2	c78831_g1	c77567_g1	c81281_g1	c71634_g1
1356	c69908_g1	c73378_g1	c80764_g1	c69737_g1	c81890_g3	c71636_g1
1357	c71062_g1	c84146_g2	c73205_g1	c80050_g1	c83719_g3	c71641_g1
1358	c84026_g1	c77242_g1	c78976_g2	c78594_g1	c75934_g1	c71642_g1
1359	c78873_g6	c80403_g2	c83670_g1	c82775_g3	c83260_g3	c71642_g2
1360	c31052_g1	c84260_g2	c80698_g3	c74047_g1	c78231_g1	c71652_g1
1361	c76005_g1	c84453_g1	c81996_g2	c68976_g1	c77296_g9	c71654_g5
1362	c76301_g3	c77750_g2	c83235_g3	c77451_g1	c82873_g1	c71657_g4
1363	c80282_g2	c83709_g1	c83560_g1	c84678_g1	c83256_g1	c71660_g5
1364	c84127_g1	c83795_g6	c74899_g1	c71069_g1	c79603_g1	c71664_g1
1365	c80195_g3	c75734_g2	c72616_g1	c75604_g1	c77400_g1	c71668_g1
1366	c75969_g2	c83858_g1	c78208_g4	c76393_g2	c84026_g1	c71673_g22
1367	c81193_g9	c82238_g4	c73778_g3	c74472_g3	c79833_g1	c71674_g1
1368	c75684_g3	c79208_g2	c83173_g2	c77288_g1	c69618_g1	c71675_g1
1369	c17384_g1	c75514_g2	c72853_g1	c69394_g1	c81431_g4	c71676_g1
1370	c82221_g1	c77741_g7	c78008_g3	c84182_g1	c75141_g1	c71680_g1
1371	c81328_g5	c80397_g1	c80702_g1	c79986_g1	c74484_g2	c71682_g1
1372	c83927_g5	c78461_g5	c81762_g1	c82955_g3	c83972_g1	c71683_g1
1373	c80914_g9	c54273_g1	c74696_g3	c69442_g2	c79930_g3	c71684_g1
1374	c79841_g3	c80382_g3	c81405_g8	c80358_g1	c82336_g3	c71685_g1
1375	c73242_g1	c83981_g1	c76407_g1	c83128_g1	c79699_g3	c71686_g5
1376	c83770_g4	c82664_g1	c76152_g1	c81918_g1	c79924_g2	c71688_g2
1377	c77414_g5	c75731_g4	c74932_g1	c79117_g5	c83531_g2	c71689_g1
1378	c82912_g1	c76272_g3	c80670_g3	c75940_g4	c83428_g1	c71693_g1
1379	c77646_g1	c83973_g2	c74945_g2	c84263_g1	c76858_g1	c71696_g1
1380	c75067_g3	c80343_g1	c77560_g7	c76288_g1	c79261_g1	c71697_g3
1381	c81345_g7	c83792_g1	c78047_g1	c66377_g1	c79530_g2	c71698_g5
1382	c83911_g1	c84025_g1	c83503_g1	c79748_g4	c76969_g1	c71703_g1
1383	c73586_g1	c70045_g1	c83320_g4	c80224_g1	c76357_g4	c71703_g2
1384	c81495_g1	c81645_g4	c75966_g1	c76962_g5	c79091_g1	c71705_g1
1385	c84112_g1	c78390_g5	c80793_g2	c78008_g3	c80960_g1	c71706_g1
1386	c79341_g5	c73586_g1	c81301_g2	c83478_g2	c77791_g1	c71707_g1
1387	c80071_g1	c77952_g3	c72564_g2	c78294_g2	c75294_g2	c71713_g1
1388	c80517_g1	c82473_g9	c84322_g6	c84630_g1	c75556_g1	c71714_g1
1389	c80797_g4	c77825_g1	c75081_g2	c81483_g1	c83569_g2	c71716_g2
1390	c83335_g4	c72933_g1	c79699_g3	c76785_g1	c82279_g1	c71718_g1
1391	c83504_g1	c74945_g2	c58299_g1	c79842_g3	c81996_g2	c71718_g2
1392	c82513_g2	c74958_g1	c78071_g1	c83507_g1	c81140_g7	c71719_g1
1393	c83807_g2	c78272_g1	c83281_g1	c77406_g1	c80714_g1	c71721_g1
1394	c82641_g2	c79389_g1	c83881_g3	c78448_g3	c75356_g1	c71722_g1
1395	c56412_g1	c83257_g2	c82891_g1	c84670_g1	c70087_g1	c71725_g1
1396	c82919_g1	c74546_g2	c84754_g1	c81669_g2	c81397_g3	c71728_g1
1397	c73963_g1	c79337_g1	c83846_g11	c81013_g1	c76990_g1	c71732_g1
1398	c84094_g2	c81061_g3	c83059_g1	c78083_g1	c76431_g6	c71733_g1
1399	c79331_g1	c71778_g1	c82227_g1	c78875_g1	c76179_g1	c71733_g3
1400	c78835_g7	c83267_g2	c82916_g2	c74146_g4	c81887_g3	c71735_g1
1401	c79496_g4	c77657_g1	c79523_g1	c79755_g1	c78201_g1	c71736_g1
1402	c80792_g5	c77996_g1	c80060_g2	c71864_g2	c73109_g1	c71736_g2
1403	c77309_g2	c83717_g5	c81593_g1	c77370_g5	c70916_g2	c71737_g3
1404	c79648_g2	c84356_g7	c78962_g1	c79146_g3	c83827_g1	c71740_g1
1405	c70704_g1	c83299_g2	c75943_g9	c84020_g1	c83698_g1	c71741_g1
1406	c78458_g1	c79465_g1	c74426_g1	c78443_g1	c78818_g4	c71755_g1
1407	c80631_g3	c73283_g1	c76968_g2	c76243_g1	c73610_g1	c71759_g1
1408	c81604_g4	c80258_g1	c76886_g1	c73439_g1	c80357_g1	c71760_g1
1409	c74588_g1	c72462_g1	c74424_g1	c80340_g10	c83551_g1	c71761_g5
1410	c77837_g8	c81037_g3	c71815_g1	c77980_g1	c74307_g1	c71765_g2
1411	c82092_g6	c77771_g1	c81857_g1	c76046_g2	c82831_g5	c71767_g1
1412	c78468_g3	c82084_g1	c81107_g3	c81630_g1	c82985_g4	c71768_g2
1413	c68153_g1	c74680_g3	c72291_g1	c76504_g1	c78232_g1	c71769_g1
1414	c59806_g1	c82320_g7	c75855_g1	c76834_g3	c81505_g4	c71771_g1
1415	c79905_g4	c79406_g1	c82382_g3	c78893_g2	c80358_g1	c71772_g1
1416	c78730_g4	c78060_g1	c75025_g1	c82068_g1	c73969_g2	c71776_g1
1417	c74632_g1	c76958_g1	c80141_g1	c83316_g3	c81607_g3	c71779_g1
1418	c80258_g1	c83484_g2	c82715_g2	c73799_g1	c81329_g2	c71780_g1
1419	c82620_g8	c75435_g1	c82025_g1	c84293_g1	c82484_g1	c71782_g1
1420	c82379_g2	c75962_g1	c73472_g1	c72912_g1	c79455_g2	c71785_g1
1421	c74445_g3	c82736_g2	c74906_g1	c70318_g1	c74980_g3	c71786_g2
1422	c78067_g1	c76427_g2	c74182_g1	c76000_g9	c80650_g1	c71787_g1
1423	c75050_g9	c77450_g1	c86009_g1	c73435_g1	c75300_g1	c71788_g1
1424	c82476_g1	c83434_g4	c84026_g1	c70916_g2	c84533_g1	c71789_g2
1425	c79648_g3	c74146_g4	c72690_g2	c78523_g1	c75626_g1	c71789_g3
1426	c81523_g2	c75347_g3	c79719_g2	c80587_g1	c72386_g1	c71790_g1
1427	c80087_g5	c76517_g4	c79686_g2	c81163_g2	c83737_g1	c71791_g1
1428	c84092_g1	c74169_g1	c80049_g3	c81871_g1	c80195_g3	c71792_g1
1429	c80767_g3	c1569_g1	c76168_g1	c78714_g4	c77379_g2	c71798_g1
1430	c82108_g7	c75830_g2	c80358_g1	c78885_g1	c83232_g1	c71802_g1
1431	c33482_g1	c77025_g5	c83259_g1	c71604_g1	c79319_g2	c71804_g1
1432	c77040_g1	c77258_g1	c77021_g2	c77469_g1	c78982_g1	c71811_g5
1433	c82875_g13	c83471_g1	c80960_g1	c19834_g1	c80698_g1	c71818_g1
1434	c79200_g1	c68844_g1	c73631_g1	c75845_g1	c82485_g3	c71826_g1
1435	c75362_g4	c80323_g8	c78376_g1	c83089_g4	c83367_g1	c71827_g1
1436	c77588_g4	c57963_g1	c83801_g1	c71903_g1	c79626_g2	c71828_g1
1437	c82788_g1	c75790_g3	c82574_g3	c80337_g3	c81810_g3	c71831_g2
1438	c77738_g1	c79697_g2	c80087_g5	c79459_g3	c81478_g1	c71832_g1
1439	c82391_g5	c77870_g1	c80994_g1	c79664_g2	c76319_g4	c71839_g2
1440	c83707_g1	c82391_g1	c83827_g1	c78710_g5	c78860_g1	c71840_g3
1441	c79150_g1	c78670_g1	c77252_g1	c40452_g1	c75062_g1	c71841_g1
1442	c74999_g1	c76263_g2	c76465_g1	c76561_g6	c74188_g1	c71844_g2
1443	c80095_g4	c71169_g1	c77825_g1	c80320_g1	c75940_g3	c71845_g2
1444	c80818_g1	c76144_g1	c75423_g1	c82455_g2	c81760_g2	c71850_g1
1445	c80621_g2	c79391_g2	c78928_g2	c81261_g1	c81148_g5	c71850_g2
1446	c69077_g1	c83757_g1	c76818_g1	c82079_g1	c76086_g1	c71851_g1
1447	c81647_g1	c73922_g1	c83863_g1	c79958_g2	c74441_g2	c71856_g1
1448	c82386_g2	c82890_g1	c80999_g4	c81617_g2	c84411_g1	c71858_g1
1449	c82275_g1	c79822_g1	c78332_g1	c80900_g1	c77273_g1	c71859_g4
1450	c82528_g1	c69842_g2	c78410_g2	c76982_g3	c82456_g3	c71860_g1
1451	c67244_g1	c83496_g1	c77480_g1	c79521_g1	c82061_g1	c71861_g1
1452	c76551_g6	c78953_g1	c79766_g4	c73209_g1	c73392_g1	c71870_g1
1453	c79258_g2	c69678_g1	c76641_g1	c79320_g2	c66377_g1	c71873_g1
1454	c79328_g2	c73686_g1	c78562_g1	c75289_g1	c80440_g7	c71873_g4
1455	c83810_g1	c80043_g6	c77279_g1	c77580_g1	c77439_g1	c71874_g1
1456	c78903_g5	c77560_g9	c78956_g7	c75797_g1	c72912_g1	c71875_g1
1457	c79500_g1	c82795_g6	c69689_g1	c80760_g1	c81485_g6	c71877_g1
1458	c82215_g1	c79269_g4	c68844_g1	c79442_g1	c65515_g1	c71877_g2
1459	c79879_g5	c77557_g1	c82880_g1	c82779_g1	c80896_g5	c71877_g3
1460	c83232_g1	c74844_g1	c75940_g4	c78179_g7	c83767_g2	c71878_g1
1461	c80183_g2	c79739_g6	c78335_g1	c80374_g3	c80857_g5	c71881_g1
1462	c73962_g1	c74726_g1	c73099_g1	c74981_g1	c78102_g1	c71884_g1
1463	c78670_g1	c84590_g2	c78337_g17	c83556_g1	c69689_g1	c71887_g6
1464	c81336_g4	c82055_g1	c71355_g1	c83610_g2	c82611_g1	c71891_g1
1465	c82375_g5	c74637_g3	c73818_g2	c84633_g1	c79370_g1	c71892_g1
1466	c84558_g1	c81555_g3	c75996_g1	c78987_g3	c77092_g1	c71894_g1
1467	c79684_g3	c78559_g1	c80148_g3	c83113_g7	c76571_g1	c71900_g1
1468	c84033_g2	c81955_g3	c83647_g1	c76083_g1	c81469_g1	c71902_g1
1469	c84304_g1	c78753_g2	c84491_g1	c81142_g2	c81500_g6	c71905_g1
1470	c75611_g1	c82877_g6	c83318_g4	c82574_g3	c79523_g1	c71908_g1
1471	c72440_g1	c83438_g1	c76982_g3	c62434_g1	c81561_g2	c71910_g1
1472	c80772_g1	c83194_g2	c83427_g1	c64992_g2	c72397_g1	c71913_g2
1473	c82199_g1	c75300_g1	c80438_g1	c84491_g1	c78459_g3	c71915_g1
1474	c77998_g9	c71443_g1	c77803_g3	c83549_g7	c71812_g1	c71917_g1
1475	c81619_g3	c80414_g2	c83391_g2	c80702_g1	c82535_g1	c71918_g1
1476	c76854_g1	c77761_g12	c74138_g1	c79496_g4	c82033_g1	c71920_g1
1477	c71914_g1	c10833_g1	c83076_g1	c84383_g4	c83586_g2	c71927_g1
1478	c80520_g4	c74285_g2	c79756_g1	c79671_g1	c75878_g2	c71927_g2
1479	c82524_g2	c82352_g2	c79260_g1	c79930_g3	c77227_g1	c71929_g2
1480	c76317_g1	c73993_g1	c78865_g1	c81620_g1	c78946_g4	c71931_g1
1481	c81892_g2	c81545_g1	c73598_g1	c84217_g3	c77567_g2	c71933_g4
1482	c81722_g2	c81309_g1	c79467_g2	c76149_g1	c78306_g3	c71935_g1
1483	c72728_g1	c75188_g5	c74102_g1	c83625_g7	c78744_g2	c71939_g1
1484	c72819_g3	c76575_g1	c80205_g1	c82990_g2	c78790_g1	c71940_g1
1485	c83004_g8	c82293_g1	c84020_g1	c84383_g1	c82226_g2	c71947_g1
1486	c78639_g15	c79442_g1	c83569_g2	c75854_g1	c82976_g5	c71957_g1
1487	c73142_g1	c84431_g1	c80012_g3	c73515_g1	c81323_g1	c71958_g1
1488	c81794_g4	c80283_g1	c82030_g2	c84004_g1	c78875_g1	c71959_g1
1489	c77350_g2	c73450_g1	c76907_g2	c82310_g2	c83192_g6	c71961_g1
1490	c79559_g6	c72696_g1	c82466_g2	c75855_g1	c77531_g1	c71962_g1
1491	c81235_g3	c78746_g1	c79769_g3	c74165_g1	c73242_g1	c71965_g1
1492	c84532_g1	c83101_g2	c84120_g1	c76579_g3	c83235_g3	c71970_g1
1493	c79728_g2	c78590_g1	c83712_g1	c82800_g1	c69769_g1	c71970_g2
1494	c78016_g1	c72454_g1	c81127_g5	c80551_g5	c83754_g1	c71971_g1
1495	c79136_g10	c83489_g1	c75618_g1	c83489_g1	c77438_g1	c71975_g1
1496	c75669_g2	c82815_g2	c83524_g1	c84305_g1	c78444_g2	c71976_g1
1497	c75537_g1	c79539_g2	c74448_g1	c80365_g8	c58126_g1	c71978_g1
1498	c79523_g1	c80763_g1	c83754_g1	c78500_g3	c83918_g3	c71979_g3
1499	c82292_g3	c81866_g4	c75797_g1	c84397_g1	c78785_g1	c71980_g1
1500	c73483_g1	c78300_g6	c68622_g1	c76857_g8	c82758_g1	c71981_g1
1501	c76193_g3	c84589_g1	c80682_g1	c83569_g2	c82664_g1	c71984_g1
1502	c75848_g4	c72414_g1	c76128_g3	c81464_g5	c77913_g1	c71985_g1
1503	c78598_g2	c71629_g1	c83541_g2	c75753_g1	c80096_g3	c71987_g1
1504	c74984_g1	c80229_g1	c80324_g1	c80026_g3	c82461_g1	c71989_g2
1505	c81462_g4	c78946_g4	c84164_g4	c75957_g1	c77810_g3	c71992_g1
1506	c73283_g1	c74576_g1	c81469_g1	c80861_g4	c75222_g1	c71994_g1
1507	c80998_g1	c82984_g2	c74274_g1	c83234_g8	c75811_g6	c71995_g1
1508	c78149_g2	c81404_g10	c74359_g1	c67657_g1	c82866_g4	c71996_g1
1509	c81772_g3	c84211_g9	c79123_g1	c78591_g3	c78827_g1	c71997_g3
1510	c78830_g2	c84572_g1	c72462_g1	c77779_g3	c82481_g2	c72002_g1
1511	c76869_g2	c83613_g2	c83053_g3	c76156_g2	c80365_g8	c72006_g1
1512	c83173_g2	c77020_g5	c81796_g3	c82868_g3	c77261_g6	c72010_g1
1513	c84300_g2	c82105_g2	c79910_g1	c84026_g1	c76168_g1	c72012_g1
1514	c81951_g1	c76684_g1	c74929_g1	c81991_g1	c83467_g1	c72013_g4
1515	c83638_g2	c80205_g1	c76969_g1	c81607_g3	c69289_g1	c72016_g1
1516	c75858_g1	c74208_g1	c73208_g1	c78510_g5	c78835_g8	c72018_g3
1517	c74853_g1	c80374_g3	c79771_g1	c81016_g2	c72462_g1	c72019_g1
1518	c70401_g3	c76767_g1	c75490_g4	c80885_g2	c76938_g1	c72021_g1
1519	c75175_g1	c81399_g3	c81056_g7	c76046_g7	c75485_g1	c72032_g1
1520	c82462_g3	c78213_g7	c81373_g2	c75742_g2	c84400_g3	c72038_g1
1521	c77191_g1	c80871_g1	c77646_g1	c82829_g3	c79044_g5	c72042_g1
1522	c78381_g1	c74187_g1	c77307_g1	c75070_g1	c82815_g2	c72043_g1
1523	c79356_g1	c78348_g8	c80280_g5	c81612_g3	c74886_g1	c72044_g1
1524	c80012_g3	c76126_g4	c80535_g9	c83738_g1	c73388_g2	c72047_g2
1525	c81408_g1	c76278_g5	c4321_g1	c82791_g1	c75516_g2	c72050_g1
1526	c78932_g4	c83556_g1	c75742_g2	c79380_g1	c80641_g1	c72056_g1
1527	c70213_g2	c82786_g1	c79930_g3	c80089_g2	c78708_g1	c72056_g2
1528	c80173_g2	c75212_g4	c79248_g1	c80667_g2	c84728_g2	c72058_g1
1529	c80668_g1	c74575_g5	c75241_g1	c78791_g1	c80932_g5	c72059_g2
1530	c79912_g4	c74559_g1	c77338_g1	c79024_g3	c77802_g11	c72061_g1
1531	c78771_g5	c78527_g1	c73462_g1	c70304_g1	c83437_g3	c72064_g1
1532	c79229_g4	c77683_g1	c81353_g3	c81555_g3	c77772_g2	c72065_g1
1533	c76474_g1	c82192_g6	c71812_g1	c81417_g3	c78017_g1	c72066_g1
1534	c81770_g6	c78718_g5	c69737_g1	c82984_g2	c84396_g2	c72068_g1
1535	c76740_g1	c75759_g4	c74595_g2	c81135_g8	c82868_g3	c72069_g1
1536	c73137_g2	c75793_g2	c81492_g1	c83730_g1	c82652_g1	c72074_g1
1537	c83898_g2	c75865_g13	c71210_g1	c73242_g1	c75295_g1	c72078_g1
1538	c84446_g6	c74784_g8	c80529_g4	c80687_g1	c78453_g1	c72083_g1
1539	c83423_g2	c82965_g1	c76799_g4	c81946_g2	c80155_g2	c72085_g1
1540	c77443_g1	c77444_g7	c75628_g2	c78610_g5	c17864_g1	c72086_g2
1541	c74897_g3	c82796_g1	c74710_g1	c83916_g1	c82110_g5	c72087_g1
1542	c78992_g7	c83514_g2	c80896_g5	c82228_g2	c75152_g1	c72092_g2
1543	c70756_g3	c73518_g1	c78349_g2	c83560_g1	c69245_g1	c72092_g4
1544	c83985_g2	c75427_g1	c77704_g1	c76796_g4	c79419_g1	c72092_g5
1545	c82382_g3	c81429_g3	c70461_g2	c84137_g2	c78651_g2	c72094_g13
1546	c72304_g1	c76464_g5	c83956_g1	c73531_g1	c81264_g1	c72094_g18
1547	c79234_g3	c74478_g2	c83039_g1	c83937_g1	c73219_g2	c72094_g4
1548	c75759_g7	c83695_g2	c83483_g2	c80176_g1	c16710_g1	c72095_g2
1549	c81008_g4	c80242_g2	c83260_g3	c77023_g3	c83633_g1	c72096_g1
1550	c77460_g9	c75344_g3	c78827_g1	c75036_g1	c74274_g1	c72096_g2
1551	c75891_g2	c81147_g3	c74298_g1	c77448_g1	c78619_g1	c72096_g4
1552	c81466_g1	c74711_g5	c70176_g1	c77450_g1	c80882_g3	c72097_g1
1553	c79957_g4	c68353_g1	c82999_g1	c76790_g4	c83243_g1	c72098_g2
1554	c79050_g3	c40452_g1	c73966_g1	c81001_g3	c69035_g1	c72115_g2
1555	c79984_g1	c83849_g1	c80617_g1	c82797_g2	c82181_g1	c72116_g1
1556	c73652_g1	c73395_g1	c82949_g1	c73939_g1	c78607_g3	c72116_g2
1557	c79713_g3	c78915_g1	c82687_g3	c77839_g8	c80280_g5	c72117_g1
1558	c72691_g1	c78757_g3	c75821_g1	c83652_g4	c79808_g1	c72119_g1
1559	c73795_g13	c84411_g1	c77667_g1	c71052_g1	c59994_g1	c72119_g3
1560	c81325_g2	c83810_g1	c81323_g4	c73917_g1	c71942_g1	c72124_g1
1561	c81805_g5	c81399_g7	c75951_g1	c77713_g1	c82756_g2	c72125_g4
1562	c76343_g1	c80818_g1	c83101_g2	c78033_g1	c82764_g1	c72126_g1
1563	c78800_g1	c81134_g2	c82485_g3	c83485_g1	c78669_g1	c72127_g2
1564	c75128_g1	c78976_g4	c77782_g1	c84431_g1	c81584_g3	c72127_g3
1565	c76261_g1	c70892_g1	c80365_g8	c69226_g1	c82816_g2	c72128_g1
1566	c79338_g6	c77468_g2	c81478_g1	c79093_g1	c84477_g1	c72131_g1
1567	c73770_g2	c82466_g3	c78486_g1	c81870_g1	c81363_g6	c72133_g2
1568	c79239_g4	c33986_g1	c81016_g4	c74091_g3	c86867_g1	c72134_g1
1569	c77678_g5	c72204_g1	c76375_g1	c78470_g1	c82138_g7	c72135_g1
1570	c78896_g1	c82724_g2	c84190_g2	c84572_g1	c82126_g2	c72135_g2
1571	c81905_g1	c70916_g2	c82535_g1	c83447_g3	c74906_g1	c72137_g1
1572	c83752_g3	c82840_g1	c75722_g1	c79530_g4	c83792_g1	c72138_g1
1573	c71602_g1	c82791_g1	c75986_g1	c73052_g3	c75845_g1	c72140_g1
1574	c79080_g2	c77576_g2	c83896_g2	c72232_g3	c77559_g1	c72145_g1
1575	c79062_g10	c76791_g1	c81088_g7	c79814_g4	c79370_g3	c72150_g2
1576	c74985_g5	c84383_g4	c73209_g1	c74436_g1	c81158_g3	c72151_g1
1577	c80123_g3	c83428_g1	c84533_g1	c73120_g1	c73460_g2	c72157_g1
1578	c79739_g5	c81561_g2	c81057_g2	c84091_g5	c76579_g3	c72157_g2
1579	c84506_g1	c78651_g2	c79671_g1	c83435_g3	c83311_g3	c72159_g1
1580	c82345_g2	c77734_g1	c82710_g7	c81355_g6	c74313_g1	c72160_g1
1581	c76894_g3	c78179_g7	c79403_g1	c83018_g1	c74957_g1	c72162_g1
1582	c84544_g1	c82440_g2	c83408_g1	c83647_g1	c74615_g4	c72163_g3
1583	c76474_g4	c83590_g3	c77200_g1	c80790_g1	c79621_g10	c72164_g4
1584	c72369_g1	c80898_g1	c76767_g1	c74587_g1	c76156_g2	c72165_g1
1585	c77503_g5	c83871_g1	c83927_g5	c78086_g1	c74034_g1	c72168_g1
1586	c75751_g2	c80059_g2	c79261_g1	c73971_g1	c79625_g1	c72169_g1
1587	c75317_g2	c83308_g1	c75253_g1	c84191_g6	c71946_g1	c72170_g3
1588	c79516_g4	c76783_g13	c81135_g8	c78883_g1	c84071_g2	c72172_g1
1589	c74076_g6	c83748_g2	c71691_g1	c82134_g2	c75289_g1	c72178_g1
1590	c76398_g1	c66408_g2	c83905_g1	c74143_g1	c82544_g1	c72182_g1
1591	c79371_g6	c79092_g5	c71278_g1	c83551_g1	c79355_g1	c72183_g1
1592	c77280_g1	c77500_g2	c78191_g1	c83947_g1	c80330_g2	c72185_g1
1593	c80018_g7	c80078_g1	c74495_g3	c82192_g6	c81135_g8	c72186_g1
1594	c80784_g1	c78148_g5	c74909_g2	c83578_g1	c78862_g5	c72186_g2
1595	c77844_g2	c82673_g12	c79055_g3	c77996_g1	c81946_g2	c72190_g1
1596	c79767_g6	c77021_g2	c79334_g4	c83354_g4	c78945_g9	c72192_g1
1597	c73388_g2	c81324_g5	c78699_g1	c86009_g1	c72027_g1	c72193_g1
1598	c75286_g7	c77345_g1	c76046_g7	c81353_g3	c78116_g1	c72195_g1
1599	c78044_g8	c84442_g1	c76990_g1	c75681_g1	c84383_g4	c72196_g1
1600	c79958_g1	c83532_g5	c74069_g2	c83887_g1	c77118_g2	c72196_g2
1601	c78722_g1	c78143_g2	c75153_g1	c76035_g2	c80450_g1	c72197_g1
1602	c79717_g1	c76796_g4	c82757_g1	c84688_g1	c72232_g3	c72202_g2
1603	c74062_g1	c72282_g2	c78641_g1	c83492_g7	c83757_g1	c72202_g3
1604	c79498_g3	c76739_g3	c82266_g1	c75231_g10	c76900_g1	c72208_g2
1605	c82100_g1	c84358_g1	c82758_g1	c82399_g1	c81875_g4	c72208_g3
1606	c72917_g3	c77554_g6	c66536_g1	c81563_g1	c78058_g2	c72212_g1
1607	c79788_g5	c76198_g1	c82279_g1	c75107_g3	c78307_g3	c72212_g2
1608	c76506_g11	c78998_g1	c81417_g3	c80820_g5	c75969_g2	c72214_g1
1609	c82316_g4	c78320_g1	c83737_g1	c82070_g4	c82359_g3	c72227_g1
1610	c74328_g1	c82868_g3	c80641_g1	c79924_g2	c82727_g2	c72232_g1
1611	c81352_g1	c75979_g1	c75201_g1	c79362_g12	c83900_g3	c72237_g1
1612	c77018_g5	c83737_g1	c83981_g1	c69594_g1	c79780_g2	c72238_g1
1613	c77824_g12	c77944_g3	c79770_g1	c35904_g1	c83234_g8	c72242_g1
1614	c77476_g1	c82835_g1	c72813_g1	c81718_g1	c82814_g2	c72242_g2
1615	c73118_g2	c82725_g4	c75845_g1	c82204_g2	c81901_g4	c72243_g1
1616	c72514_g1	c84164_g4	c75634_g5	c83638_g2	c81363_g2	c72246_g4
1617	c72745_g1	c84633_g1	c80096_g1	c83532_g4	c79751_g2	c72247_g1
1618	c75197_g4	c75516_g2	c84678_g1	c82243_g1	c74299_g2	c72249_g1
1619	c74638_g2	c75328_g1	c75062_g1	c76229_g1	c76393_g2	c72250_g2
1620	c83576_g2	c79847_g1	c75589_g1	c75858_g1	c73725_g1	c72252_g1
1621	c83897_g5	c67610_g1	c72647_g1	c83665_g1	c80052_g1	c72255_g1
1622	c82629_g2	c79459_g3	c76357_g2	c77391_g8	c83110_g1	c72258_g1
1623	c77334_g2	c77392_g1	c82736_g7	c72462_g1	c79200_g1	c72260_g2
1624	c74432_g2	c73819_g1	c80512_g1	c80964_g13	c74187_g1	c72261_g1
1625	c79745_g1	c78377_g1	c83586_g2	c70272_g1	c71044_g2	c72262_g3
1626	c76643_g6	c76046_g7	c78242_g1	c82253_g4	c83489_g1	c72265_g1
1627	c82932_g4	c82466_g2	c72369_g1	c75618_g1	c77325_g1	c72267_g1
1628	c84506_g3	c73623_g2	c74637_g3	c66444_g1	c84018_g1	c72268_g1
1629	c83234_g8	c84677_g1	c71554_g1	c78077_g2	c80469_g1	c72268_g2
1630	c79630_g2	c82877_g4	c69347_g2	c82929_g1	c83053_g3	c72272_g1
1631	c78121_g3	c79302_g1	c67657_g1	c81189_g1	c72634_g1	c72273_g1
1632	c31071_g1	c82696_g1	c79844_g1	c79276_g1	c78764_g2	c72277_g1
1633	c74591_g1	c76156_g1	c72598_g1	c75335_g1	c73805_g1	c72278_g1
1634	c79514_g7	c30511_g1	c81691_g1	c80412_g5	c77475_g1	c72281_g1
1635	c74359_g1	c74684_g1	c75907_g1	c79770_g1	c84686_g2	c72285_g1
1636	c80882_g3	c84293_g1	c78876_g1	c81810_g3	c80999_g4	c72285_g2
1637	c83561_g2	c76226_g6	c73988_g1	c74127_g5	c78698_g7	c72288_g2
1638	c82061_g1	c76051_g6	c80207_g6	c78607_g2	c84079_g2	c72289_g1
1639	c73827_g1	c77816_g2	c75597_g1	c70158_g1	c71326_g1	c72290_g1
1640	c78758_g5	c79664_g2	c77827_g4	c75381_g1	c82796_g1	c72292_g1
1641	c66329_g1	c73839_g1	c83050_g2	c80852_g3	c76605_g2	c72294_g1
1642	c82639_g5	c80956_g2	c76568_g2	c82030_g2	c79787_g6	c72301_g1
1643	c84740_g1	c81163_g2	c74152_g3	c77761_g12	c81705_g1	c72303_g1
1644	c78544_g1	c78889_g2	c81956_g3	c73304_g1	c75857_g3	c72306_g1
1645	c78609_g3	c77656_g1	c82391_g4	c79990_g5	c83770_g4	c72306_g2
1646	c76456_g1	c80026_g3	c74469_g1	c82710_g7	c79974_g2	c72306_g3
1647	c84508_g1	c81484_g1	c71885_g6	c78642_g4	c76039_g1	c72307_g2
1648	c73735_g4	c73896_g1	c78435_g1	c83111_g1	c79320_g2	c72307_g3
1649	c72132_g1	c78263_g1	c72259_g1	c82299_g1	c73176_g1	c72308_g1
1650	c75753_g1	c76570_g1	c76342_g1	c77649_g4	c84213_g1	c72310_g1
1651	c84506_g2	c82030_g2	c80379_g1	c81057_g2	c78964_g1	c72312_g1
1652	c76026_g3	c80290_g2	c75308_g2	c83584_g2	c54223_g1	c72315_g1
1653	c82180_g2	c84130_g1	c77008_g1	c75182_g1	c80786_g3	c72316_g1
1654	c81886_g5	c78788_g3	c82352_g2	c73263_g1	c81301_g2	c72320_g1
1655	c74303_g1	c78789_g2	c81269_g1	c84446_g6	c75957_g1	c72322_g1
1656	c80847_g3	c84564_g1	c76046_g2	c70792_g1	c35531_g1	c72323_g1
1657	c75517_g4	c75272_g3	c80988_g2	c73844_g1	c76889_g1	c72323_g2
1658	c79644_g1	c72604_g1	c82890_g1	c75152_g1	c74298_g1	c72323_g3
1659	c80101_g5	c78237_g1	c86932_g1	c84723_g1	c82958_g1	c72325_g1
1660	c82445_g2	c83738_g1	c79173_g2	c79810_g1	c83378_g2	c72327_g2
1661	c83830_g2	c81702_g2	c83972_g1	c86893_g1	c81001_g3	c72327_g6
1662	c82336_g3	c80675_g1	c80594_g1	c74770_g1	c74211_g4	c72329_g1
1663	c80331_g3	c79770_g1	c80747_g1	c84146_g1	c78223_g1	c72332_g1
1664	c83900_g3	c72834_g1	c77913_g1	c74618_g1	c76128_g3	c72333_g1
1665	c77667_g1	c73458_g1	c83625_g7	c83987_g1	c79515_g3	c72333_g4
1666	c78119_g3	c82233_g1	c72397_g1	c76263_g2	c82900_g1	c72334_g2
1667	c81397_g3	c83111_g1	c79442_g1	c75571_g1	c70304_g1	c72336_g1
1668	c82904_g6	c73645_g1	c73939_g1	c78840_g1	c78487_g1	c72337_g1
1669	c76818_g1	c77531_g1	c79515_g3	c76789_g3	c84210_g1	c72337_g2
1670	c77092_g1	c81762_g1	c71031_g1	c81323_g4	c82233_g1	c72338_g1
1671	c82814_g2	c78960_g1	c71942_g1	c82602_g2	c77916_g3	c72342_g1
1672	c78929_g3	c83863_g1	c82756_g2	c26452_g1	c75427_g1	c72343_g1
1673	c77466_g2	c84670_g1	c79455_g1	c82958_g1	c72763_g1	c72348_g1
1674	c76047_g1	c82035_g6	c77089_g1	c74607_g1	c80315_g1	c72350_g1
1675	c77099_g2	c77860_g2	c77683_g1	c74526_g2	c75610_g2	c72351_g1
1676	c83771_g1	c75063_g14	c79039_g1	c78062_g1	c82919_g1	c72352_g1
1677	c69594_g1	c82465_g1	c84342_g2	c82353_g2	c73002_g1	c72356_g3
1678	c72503_g2	c82326_g2	c73555_g2	c83613_g1	c83738_g1	c72361_g1
1679	c76536_g1	c71117_g1	c72622_g1	c83586_g2	c82710_g7	c72362_g2
1680	c81210_g1	c83132_g1	c82690_g1	c82796_g1	c68373_g1	c72363_g1
1681	c73778_g3	c80897_g2	c84644_g1	c75770_g1	c75084_g3	c72363_g2
1682	c77391_g8	c80465_g4	c76921_g1	c71907_g1	c72696_g1	c72373_g1
1683	c75022_g5	c80668_g1	c78875_g1	c72194_g1	c75154_g1	c72373_g2
1684	c75684_g2	c78118_g4	c86436_g1	c77442_g2	c82293_g1	c72373_g3
1685	c57967_g1	c71857_g2	c70916_g2	c83193_g3	c78466_g2	c72376_g1
1686	c77998_g3	c78065_g1	c77846_g2	c80323_g6	c79623_g3	c72382_g1
1687	c73610_g1	c77679_g7	c73544_g1	c77227_g1	c77584_g1	c72389_g1
1688	c75389_g1	c76046_g2	c83769_g1	c82965_g1	c78899_g2	c72390_g1
1689	c79092_g3	c73870_g1	c78063_g1	c80141_g1	c73529_g1	c72392_g2
1690	c80856_g5	c84123_g7	c76896_g16	c82345_g3	c77972_g6	c72393_g3
1691	c79202_g3	c80379_g1	c81661_g1	c83767_g2	c76035_g2	c72394_g1
1692	c76130_g1	c82138_g1	c79803_g2	c65515_g1	c73839_g6	c72399_g1
1693	c79480_g11	c78336_g2	c75152_g1	c76067_g3	c80759_g3	c72400_g1
1694	c83693_g1	c68636_g1	c72531_g1	c77683_g1	c72468_g1	c72403_g1
1695	c77384_g9	c79742_g2	c81510_g1	c81210_g1	c74047_g1	c72404_g1
1696	c84103_g5	c73712_g5	c75990_g1	c78061_g2	c80851_g4	c72405_g1
1697	c74390_g2	c75669_g2	c82990_g2	c78757_g3	c82175_g1	c72406_g1
1698	c77749_g3	c80184_g7	c79365_g9	c81133_g4	c75070_g1	c72407_g1
1699	c79636_g1	c79631_g1	c79780_g2	c78590_g1	c75548_g2	c72413_g6
1700	c79370_g1	c84147_g3	c35854_g1	c75344_g3	c76988_g1	c72413_g8
1701	c77753_g1	c84199_g1	c65222_g1	c77825_g1	c75628_g2	c72415_g1
1702	c80875_g14	c79358_g4	c79296_g1	c83279_g1	c81555_g1	c72424_g1
1703	c82292_g4	c77313_g1	c82052_g2	c78844_g1	c77295_g1	c72424_g2
1704	c71667_g1	c80639_g1	c73996_g1	c82241_g1	c73778_g1	c72427_g3
1705	c84690_g3	c80703_g2	c57963_g1	c83770_g4	c73563_g2	c72427_g6
1706	c68802_g2	c78065_g2	c79847_g1	c77400_g1	c75753_g1	c72430_g1
1707	c74584_g4	c75372_g1	c84007_g1	c74784_g6	c81861_g1	c72432_g1
1708	c78774_g4	c83290_g1	c81228_g1	c75979_g1	c79296_g1	c72436_g2
1709	c76988_g1	c78816_g4	c78322_g1	c81492_g1	c82274_g1	c72437_g1
1710	c82848_g3	c74667_g2	c73109_g1	c79625_g1	c77118_g4	c72438_g4
1711	c82127_g3	c83499_g1	c79626_g2	c78349_g4	c82890_g1	c72447_g2
1712	c76992_g1	c54925_g1	c79459_g3	c75272_g3	c76890_g6	c72448_g1
1713	c75481_g1	c82286_g2	c76050_g1	c72454_g1	c83550_g6	c72453_g1
1714	c78949_g4	c80415_g1	c79421_g1	c74081_g1	c80349_g1	c72455_g2
1715	c76584_g1	c81487_g2	c78058_g2	c77203_g6	c75571_g1	c72458_g1
1716	c79030_g8	c81129_g1	c79098_g2	c77837_g8	c78239_g2	c72461_g2
1717	c83398_g1	c73935_g1	c82703_g1	c76969_g1	c81809_g1	c72470_g1
1718	c78066_g1	c77401_g3	c79200_g1	c81854_g1	c72291_g1	c72473_g1
1719	c78594_g1	c83259_g3	c78444_g2	c84355_g2	c84020_g1	c72475_g1
1720	c78900_g1	c79101_g2	c2452_g1	c80623_g5	c83496_g2	c72480_g3
1721	c82910_g4	c77072_g10	c75596_g1	c76618_g1	c74076_g2	c72484_g3
1722	c82134_g2	c77693_g1	c84590_g2	c78199_g3	c83793_g3	c72486_g2
1723	c79735_g1	c76101_g1	c79719_g3	c82094_g1	c78915_g1	c72487_g1
1724	c79677_g4	c76113_g1	c83701_g2	c83297_g2	c78213_g2	c72489_g1
1725	c81506_g4	c76179_g1	c82230_g1	c75537_g1	c84320_g3	c72492_g1
1726	c80787_g2	c82817_g2	c81330_g2	c81001_g4	c82528_g1	c72493_g2
1727	c73576_g1	c80695_g7	c76051_g7	c75200_g1	c83101_g2	c72495_g1
1728	c80641_g1	c79268_g1	c76055_g2	c76323_g2	c73839_g4	c72496_g1
1729	c81190_g1	c78166_g2	c73265_g2	c76644_g1	c82223_g1	c72500_g1
1730	c81506_g3	c74180_g1	c84446_g6	c84213_g1	c77667_g1	c72501_g1
1731	c35364_g1	c81529_g4	c80117_g1	c77584_g4	c84446_g6	c72504_g1
1732	c83958_g4	c77488_g9	c74993_g1	c84146_g2	c74141_g4	c72505_g1
1733	c74125_g1	c78450_g1	c78394_g1	c79248_g1	c78587_g4	c72507_g1
1734	c83092_g1	c77898_g1	c82078_g1	c76152_g1	c83937_g1	c72508_g2
1735	c68976_g2	c79834_g1	c84898_g1	c76952_g1	c75894_g3	c72510_g1
1736	c83983_g1	c72661_g1	c74791_g1	c81646_g1	c84014_g2	c72512_g1
1737	c81664_g3	c81157_g6	c74792_g1	c80785_g2	c79903_g1	c72519_g6
1738	c80937_g2	c78442_g1	c74374_g1	c82721_g3	c78989_g1	c72520_g4
1739	c76608_g1	c80696_g3	c82862_g1	c76291_g1	c78879_g3	c72522_g1
1740	c72650_g1	c84004_g3	c83279_g1	c76144_g1	c84543_g1	c72524_g1
1741	c74056_g1	c77443_g3	c71520_g1	c82610_g1	c84383_g1	c72526_g1
1742	c80909_g1	c75244_g3	c81187_g1	c83059_g1	c74899_g1	c72528_g3
1743	c70808_g3	c77125_g2	c82465_g1	c77122_g3	c74165_g1	c72532_g1
1744	c80176_g1	c78083_g1	c82496_g2	c77872_g4	c78937_g2	c72533_g1
1745	c84630_g1	c78225_g1	c69618_g1	c83898_g2	c78391_g1	c72533_g2
1746	c80093_g5	c80310_g2	c72232_g3	c82825_g1	c80061_g8	c72536_g1
1747	c78070_g4	c26820_g2	c78474_g3	c78937_g2	c73863_g1	c72541_g2
1748	c76258_g8	c73141_g2	c79001_g1	c79365_g4	c82276_g1	c72542_g1
1749	c75260_g1	c80885_g2	c74076_g2	c82890_g1	c81776_g3	c72544_g1
1750	c77218_g5	c79767_g3	c59994_g1	c80923_g3	c78322_g1	c72546_g10
1751	c74116_g1	c84383_g1	c66328_g1	c77489_g2	c80535_g9	c72549_g1
1752	c82910_g3	c76776_g1	c84408_g1	c73839_g6	c83170_g4	c72550_g2
1753	c74432_g3	c74588_g2	c35531_g1	c84211_g9	c76607_g5	c72551_g1
1754	c71973_g1	c81956_g3	c79644_g1	c80012_g3	c79334_g4	c72560_g1
1755	c82456_g3	c82234_g1	c74127_g7	c76207_g1	c82348_g2	c72562_g1
1756	c75623_g1	c79096_g1	c76179_g1	c78007_g1	c72015_g2	c72563_g1
1757	c75432_g2	c77500_g1	c83501_g1	c71806_g1	c78876_g1	c72565_g1
1758	c75204_g4	c83324_g1	c82731_g2	c78877_g3	c84349_g1	c72566_g1
1759	c76323_g4	c75335_g1	c81680_g4	c69619_g1	c54253_g1	c72568_g1
1760	c78832_g6	c74104_g2	c77113_g3	c79847_g1	c82025_g1	c72571_g1
1761	c73229_g4	c81135_g8	c83251_g2	c79872_g1	c76908_g10	c72572_g1
1762	c74714_g2	c82103_g1	c79266_g2	c81500_g6	c79316_g1	c72575_g1
1763	c75830_g2	c81612_g3	c76773_g1	c80953_g2	c74966_g1	c72575_g2
1764	c78111_g1	c73197_g1	c83638_g2	c78272_g1	c82303_g1	c72579_g2
1765	c80555_g3	c69619_g1	c82123_g8	c77646_g1	c82215_g2	c72581_g1
1766	c80970_g2	c74784_g5	c74145_g1	c72823_g1	c83986_g1	c72582_g1
1767	c81706_g1	c71864_g2	c71715_g1	c77174_g1	c81713_g1	c72587_g2
1768	c81340_g2	c78751_g1	c75235_g1	c79178_g2	c81197_g1	c72593_g1
1769	c80264_g1	c82266_g1	c69842_g2	c79644_g1	c79983_g3	c72593_g2
1770	c80580_g2	c78899_g2	c81001_g4	c83397_g1	c81031_g5	c72595_g1
1771	c77770_g2	c74053_g1	c80096_g3	c81881_g1	c84686_g1	c72596_g1
1772	c73783_g3	c77744_g2	c82945_g1	c78810_g6	c81702_g2	c72596_g2
1773	c79017_g2	c84020_g1	c79625_g1	c78466_g2	c78361_g2	c72596_g3
1774	c82531_g4	c82678_g1	c35505_g1	c80392_g4	c73176_g2	c72599_g2
1775	c82629_g3	c75310_g1	c76962_g5	c75052_g2	c71024_g1	c72599_g3
1776	c80136_g1	c73786_g1	c80310_g2	c81956_g3	c78369_g2	c72600_g1
1777	c83542_g5	c72217_g1	c74523_g1	c81866_g4	c83390_g1	c72601_g1
1778	c72838_g1	c81210_g1	c83126_g1	c83391_g2	c78810_g6	c72603_g1
1779	c80857_g5	c74036_g1	c81689_g3	c81543_g1	c74628_g1	c72609_g1
1780	c63672_g1	c84568_g2	c80271_g3	c77442_g3	c78641_g1	c72614_g1
1781	c72930_g2	c81996_g2	c79073_g1	c77459_g12	c83318_g4	c72618_g1
1782	c22542_g1	c81582_g5	c74779_g1	c83471_g1	c83099_g1	c72620_g1
1783	c80076_g2	c75874_g1	c79748_g4	c77886_g2	c82440_g2	c72624_g1
1784	c76086_g1	c80261_g1	c83192_g6	c75211_g1	c76949_g2	c72625_g1
1785	c71548_g3	c79276_g1	c83311_g3	c74424_g1	c80764_g1	c72626_g1
1786	c72841_g1	c81887_g3	c76570_g1	c78723_g1	c77329_g1	c72628_g1
1787	c83192_g6	c77413_g2	c82807_g6	c78746_g1	c79694_g2	c72629_g1
1788	c59327_g2	c74997_g1	c82050_g1	c81685_g2	c80392_g3	c72631_g1
1789	c80170_g2	c81503_g11	c79518_g1	c40054_g1	c81752_g3	c72632_g1
1790	c74854_g1	c80412_g5	c83050_g1	c76933_g2	c77008_g1	c72637_g1
1791	c73805_g2	c73237_g1	c73611_g1	c76612_g3	c79841_g5	c72639_g1
1792	c72276_g1	c79575_g3	c60809_g1	c81209_g1	c82691_g1	c72643_g1
1793	c82963_g1	c76954_g1	c70912_g1	c83075_g1	c84509_g1	c72643_g2
1794	c75867_g1	c76618_g1	c82138_g7	c83816_g2	c81087_g2	c72645_g1
1795	c80349_g2	c75073_g1	c78402_g1	c78705_g5	c75173_g3	c72645_g3
1796	c25364_g1	c78300_g5	c82625_g4	c82484_g1	c82703_g1	c72646_g1
1797	c76067_g3	c74511_g1	c80857_g5	c80412_g3	c78802_g1	c72648_g1
1798	c79937_g5	c80964_g13	c83634_g1	c77165_g2	c80093_g3	c72649_g2
1799	c74769_g1	c82393_g1	c83099_g1	c82689_g3	c65637_g1	c72651_g1
1800	c81443_g3	c80627_g3	c80204_g3	c81435_g2	c76618_g1	c72652_g1
1801	c78711_g4	c75855_g1	c73528_g5	c71864_g1	c78877_g3	c72652_g3
1802	c76954_g1	c74951_g1	c71174_g1	c80395_g1	c82938_g1	c72656_g1
1803	c82426_g1	c54624_g1	c47416_g1	c84088_g2	c77473_g1	c72656_g4
1804	c74904_g1	c79321_g1	c77122_g3	c84025_g1	c78278_g3	c72658_g1
1805	c74635_g2	c73147_g2	c73460_g2	c78651_g2	c84408_g1	c72658_g2
1806	c79153_g3	c78436_g2	c80852_g6	c77020_g5	c74655_g1	c72663_g1
1807	c64574_g1	c74198_g1	c83848_g3	c78442_g1	c78765_g1	c72665_g1
1808	c79391_g1	c79086_g3	c81435_g2	c80283_g1	c77726_g1	c72665_g2
1809	c77872_g4	c77600_g1	c81140_g7	c81636_g7	c79636_g1	c72667_g1
1810	c45262_g1	c78129_g8	c78389_g1	c82388_g1	c83829_g4	c72668_g1
1811	c75808_g2	c78877_g3	c76858_g1	c77754_g4	c78785_g2	c72670_g1
1812	c82602_g3	c77437_g2	c74182_g6	c81089_g1	c80102_g3	c72671_g2
1813	c79588_g2	c83462_g15	c80496_g2	c79506_g1	c78402_g1	c72674_g1
1814	c78194_g4	c79365_g4	c72395_g1	c83685_g2	c83435_g3	c72678_g1
1815	c80703_g2	c75384_g1	c83998_g6	c75300_g1	c62300_g1	c72679_g1
1816	c79032_g1	c78933_g3	c75347_g3	c83719_g3	c65857_g1	c72679_g2
1817	c83846_g2	c77884_g8	c79702_g1	c73082_g3	c68605_g2	c72680_g3
1818	c75872_g1	c79648_g2	c81013_g2	c81139_g2	c71210_g1	c72681_g1
1819	c80426_g1	c76175_g1	c69333_g1	c76168_g1	c81353_g3	c72682_g1
1820	c73002_g1	c81095_g8	c78899_g2	c79787_g6	c76949_g1	c72684_g1
1821	c77054_g9	c81189_g1	c74167_g1	c80160_g1	c73169_g3	c72684_g2
1822	c75385_g5	c82884_g2	c72623_g1	c75349_g2	c83672_g3	c72688_g1
1823	c83396_g1	c75535_g1	c79370_g2	c82212_g1	c75490_g4	c72689_g2
1824	c74168_g1	c78600_g2	c82311_g1	c79482_g1	c81403_g3	c72690_g1
1825	c76031_g1	c78401_g1	c76571_g1	c80898_g1	c77778_g1	c72692_g1
1826	c80155_g3	c80691_g2	c66408_g2	c77950_g1	c82592_g1	c72693_g1
1827	c77441_g4	c78669_g1	c81312_g2	c80382_g3	c78788_g3	c72693_g3
1828	c80707_g5	c80691_g1	c83467_g1	c72494_g1	c76117_g1	c72694_g1
1829	c83799_g1	c77023_g2	c84613_g2	c76664_g6	c79185_g1	c72695_g1
1830	c71781_g1	c78821_g3	c77273_g1	c76425_g1	c75996_g1	c72697_g1
1831	c76245_g1	c77218_g2	c82359_g3	c77630_g3	c79223_g1	c72697_g2
1832	c68338_g2	c80381_g4	c68976_g1	c82351_g1	c83008_g2	c72698_g1
1833	c84164_g1	c78349_g4	c77810_g3	c79884_g1	c80818_g2	c72701_g1
1834	c80881_g1	c78705_g5	c77153_g1	c80242_g2	c78928_g2	c72702_g1
1835	c55873_g1	c76403_g7	c76589_g3	c81405_g8	c80329_g1	c72702_g2
1836	c83843_g3	c74675_g11	c83234_g8	c81037_g3	c83091_g2	c72703_g1
1837	c82758_g1	c79782_g2	c79636_g1	c74960_g1	c78831_g1	c72706_g1
1838	c74693_g2	c80774_g1	c83281_g2	c81743_g1	c78154_g2	c72706_g2
1839	c77001_g6	c72919_g1	c76226_g6	c80624_g4	c79370_g2	c72708_g1
1840	c84445_g3	c79328_g3	c80195_g3	c78730_g4	c76226_g6	c72711_g2
1841	c74748_g11	c74667_g1	c83738_g1	c81887_g3	c76921_g1	c72711_g3
1842	c78013_g6	c75522_g4	c81869_g3	c83260_g3	c76602_g1	c72714_g1
1843	c84591_g2	c78077_g2	c80721_g3	c81429_g1	c84512_g1	c72716_g4
1844	c75485_g1	c78714_g4	c78982_g1	c80414_g2	c78349_g3	c72720_g1
1845	c83050_g2	c70050_g1	c83243_g1	c83390_g1	c79414_g2	c72721_g1
1846	c82599_g9	c71355_g1	c76229_g1	c78213_g7	c84206_g4	c72724_g1
1847	c73463_g2	c57193_g1	c78571_g5	c73862_g1	c52259_g1	c72727_g1
1848	c80185_g4	c81379_g4	c81887_g3	c83324_g1	c73953_g16	c72729_g2
1849	c76064_g4	c83676_g1	c65127_g1	c80083_g3	c76973_g1	c72733_g1
1850	c73398_g1	c74211_g5	c75310_g1	c80450_g1	c69134_g1	c72735_g1
1851	c76675_g2	c74478_g3	c78986_g2	c84190_g2	c75634_g5	c72736_g1
1852	c74098_g4	c82365_g1	c76296_g1	c79316_g1	c79068_g6	c72739_g1
1853	c74312_g8	c76711_g2	c81323_g1	c77461_g1	c80096_g1	c72741_g2
1854	c59994_g1	c79997_g3	c77883_g1	c31426_g2	c75523_g1	c72744_g1
1855	c84640_g1	c73130_g1	c12174_g1	c75427_g1	c83259_g1	c72747_g5
1856	c79787_g6	c75770_g1	c82868_g3	c70702_g1	c83797_g5	c72750_g1
1857	c84520_g4	c79857_g2	c83257_g2	c83031_g1	c82939_g3	c72751_g1
1858	c76585_g5	c73772_g1	c72903_g2	c70436_g1	c74126_g1	c72754_g1
1859	c74955_g2	c54310_g1	c83091_g2	c77749_g3	c81419_g3	c72760_g1
1860	c80924_g1	c75854_g1	c77439_g1	c78803_g8	c78067_g1	c72761_g1
1861	c75268_g1	c78451_g5	c73563_g2	c81419_g3	c79389_g2	c72767_g1
1862	c83042_g7	c77754_g4	c78960_g1	c79802_g1	c83784_g2	c72768_g1
1863	c84370_g2	c80557_g1	c75516_g2	c70620_g1	c80761_g1	c72769_g1
1864	c78653_g5	c82918_g1	c84411_g1	c74364_g1	c76589_g3	c72770_g1
1865	c79530_g5	c77896_g6	c76394_g9	c82227_g1	c80529_g4	c72772_g4
1866	c54972_g1	c74281_g1	c77531_g1	c80796_g2	c78191_g1	c72772_g6
1867	c79419_g1	c76253_g8	c81555_g1	c74326_g1	c82196_g1	c72773_g1
1868	c76511_g1	c79173_g1	c79647_g1	c80150_g4	c74549_g2	c72780_g1
1869	c75160_g1	c83569_g2	c49835_g5	c72683_g1	c79379_g3	c72781_g1
1870	c31689_g1	c73612_g7	c72146_g1	c75379_g6	c80026_g3	c72781_g2
1871	c82053_g4	c83853_g1	c76551_g10	c73770_g3	c75236_g3	c72783_g1
1872	c73176_g1	c76871_g12	c76236_g4	c84120_g1	c84535_g3	c72784_g1
1873	c75916_g1	c83906_g2	c80184_g7	c80328_g4	c77438_g2	c72785_g1
1874	c79851_g4	c80464_g6	c80623_g5	c75191_g5	c76982_g3	c72786_g1
1875	c72613_g1	c72610_g1	c82481_g2	c80264_g1	c75940_g4	c72788_g1
1876	c77767_g5	c79506_g1	c80129_g1	c73169_g3	c82439_g4	c72791_g1
1877	c76506_g12	c74618_g1	c80568_g5	c81609_g1	c82035_g6	c72792_g1
1878	c74736_g2	c76243_g1	c58126_g1	c81373_g2	c83187_g1	c72793_g1
1879	c75624_g1	c78692_g6	c77858_g1	c80897_g2	c83846_g11	c72795_g1
1880	c76608_g9	c81312_g2	c81913_g7	c76051_g15	c74427_g7	c72798_g1
1881	c74281_g1	c77600_g2	c82397_g3	c54310_g1	c79366_g2	c72799_g1
1882	c77177_g8	c81741_g1	c82199_g1	c78451_g5	c83068_g1	c72800_g13
1883	c82840_g1	c77839_g8	c77833_g7	c81272_g5	c84164_g4	c72800_g8
1884	c82059_g2	c80201_g13	c77591_g1	c83652_g3	c78976_g1	c72802_g3
1885	c77445_g1	c82552_g4	c84512_g1	c78496_g2	c83686_g2	c72804_g1
1886	c81321_g3	c83983_g2	c83429_g1	c75532_g4	c80555_g2	c72806_g9
1887	c78635_g6	c77860_g7	c81901_g4	c77662_g1	c80594_g1	c72807_g1
1888	c82385_g6	c81687_g1	c75174_g1	c74063_g1	c81309_g1	c72809_g1
1889	c72775_g8	c81718_g1	c83672_g3	c79334_g4	c78571_g5	c72814_g1
1890	c77839_g2	c84535_g3	c77671_g1	c83848_g3	c81788_g2	c72814_g2
1891	c57450_g1	c81828_g1	c74495_g2	c78789_g2	c72732_g1	c72821_g1
1892	c82931_g2	c73317_g1	c82814_g2	c75898_g4	c77234_g1	c72822_g2
1893	c73554_g1	c77400_g1	c75429_g3	c75990_g1	c75808_g2	c72824_g1
1894	c76912_g1	c79753_g1	c77232_g1	c77725_g1	c74514_g1	c72827_g4
1895	c75000_g2	c82687_g6	c83792_g1	c72383_g1	c82134_g2	c72827_g5
1896	c86859_g1	c76585_g5	c81752_g3	c76181_g1	c77771_g1	c72827_g6
1897	c76909_g6	c77503_g1	c79521_g1	c78864_g3	c80696_g1	c72828_g1
1898	c82951_g1	c75640_g1	c79666_g7	c82290_g1	c80438_g1	c72837_g1
1899	c81767_g3	c75673_g3	c75816_g1	c81247_g1	c77480_g1	c72839_g1
1900	c82841_g3	c76506_g12	c80786_g3	c81484_g1	c75000_g5	c72840_g1
1901	c81576_g2	c86815_g1	c83794_g3	c78223_g1	c76570_g1	c72845_g1
1902	c82585_g1	c83743_g1	c80898_g1	c81890_g3	c80898_g1	c72846_g3
1903	c75392_g3	c78426_g2	c79827_g1	c73973_g1	c80720_g2	c72847_g2
1904	c81196_g2	c82689_g3	c82520_g2	c74929_g1	c80669_g2	c72847_g3
1905	c79653_g1	c78016_g1	c79023_g1	c78042_g1	c81042_g1	c72848_g1
1906	c78849_g6	c79004_g1	c74326_g1	c81695_g1	c79644_g1	c72848_g2
1907	c81455_g1	c78193_g2	c77980_g1	c82465_g1	c79365_g4	c72849_g1
1908	c78018_g2	c73659_g1	c78093_g2	c83226_g2	c73401_g1	c72851_g1
1909	c78616_g3	c83524_g1	c77861_g2	c76395_g2	c83058_g5	c72854_g1
1910	c81805_g6	c84304_g1	c77206_g1	c83587_g2	c83896_g2	c72855_g1
1911	c73651_g2	c78715_g1	c74587_g1	c83849_g1	c74007_g1	c72857_g1
1912	c78782_g1	c75079_g6	c78369_g3	c82938_g1	c78219_g7	c72858_g1
1913	c75889_g2	c78558_g2	c79697_g2	c79530_g1	c81405_g8	c72860_g1
1914	c83127_g11	c83886_g1	c79628_g3	c74600_g1	c84092_g1	c72861_g1
1915	c82592_g1	c78976_g3	c74182_g3	c81179_g1	c72194_g1	c72862_g1
1916	c76001_g1	c82296_g2	c83089_g4	c78369_g3	c82263_g1	c72862_g3
1917	c76866_g1	c82422_g1	c81237_g3	c71667_g1	c72527_g1	c72863_g1
1918	c76488_g2	c78451_g2	c74473_g1	c74360_g1	c67702_g2	c72869_g1
1919	c76951_g2	c76546_g8	c73531_g1	c83308_g1	c77391_g8	c72873_g1
1920	c76087_g2	c81923_g1	c76262_g1	c81158_g3	c83609_g4	c72875_g1
1921	c77308_g2	c76561_g6	c77296_g9	c74570_g2	c78594_g1	c72878_g1
1922	c75731_g2	c80527_g5	c81607_g3	c68948_g1	c57967_g1	c72879_g2
1923	c80507_g1	c75628_g2	c83008_g2	c80959_g3	c83556_g1	c72882_g1
1924	c69341_g1	c77278_g2	c77545_g6	c69955_g1	c70946_g1	c72885_g2
1925	c33489_g1	c72676_g1	c82610_g1	c74078_g1	c72796_g1	c72886_g1
1926	c76594_g2	c83372_g4	c78971_g2	c80465_g4	c79631_g1	c72888_g2
1927	c73932_g1	c76193_g4	c82385_g6	c83665_g2	c82004_g1	c72889_g1
1928	c82783_g4	c72691_g1	c83587_g2	c81827_g2	c78635_g5	c72890_g1
1929	c71255_g6	c76587_g2	c81158_g3	c76567_g1	c78476_g3	c72891_g1
1930	c77133_g3	c78411_g3	c82126_g2	c75532_g2	c81421_g6	c72893_g1
1931	c77064_g8	c79958_g1	c74549_g2	c72171_g1	c81796_g3	c72894_g1
1932	c73937_g2	c81296_g1	c74684_g1	c79655_g1	c81492_g1	c72896_g1
1933	c82496_g3	c74047_g1	c82226_g2	c78998_g1	c80557_g1	c72896_g2
1934	c76289_g1	c80480_g4	c82178_g1	c76126_g6	c80102_g1	c72898_g1
1935	c75019_g1	c78112_g3	c81134_g2	c81455_g1	c83427_g1	c72899_g1
1936	c82496_g12	c71453_g1	c74328_g1	c79328_g3	c82645_g2	c72900_g1
1937	c78527_g1	c83685_g2	c75149_g1	c80415_g3	c74980_g1	c72901_g1
1938	c80057_g3	c72613_g1	c76780_g5	c76962_g3	c82520_g1	c72902_g1
1939	c79585_g9	c80416_g7	c84210_g1	c76978_g5	c81483_g1	c72906_g1
1940	c79099_g2	c80905_g6	c76575_g1	c67450_g1	c73641_g1	c72908_g1
1941	c74503_g1	c76156_g2	c82877_g2	c73012_g2	c83141_g1	c72913_g2
1942	c84497_g1	c77239_g5	c83489_g1	c65637_g1	c83085_g2	c72914_g1
1943	c78391_g1	c82552_g10	c79810_g1	c76610_g1	c82204_g2	c72915_g3
1944	c71775_g1	c79094_g6	c76281_g1	c82715_g2	c76070_g1	c72917_g2
1945	c77343_g2	c83113_g5	c84383_g4	c75424_g4	c76997_g1	c72918_g1
1946	c79567_g9	c81859_g7	c76281_g2	c77538_g5	c71052_g1	c72921_g5
1947	c73396_g1	c81744_g3	c77503_g1	c70919_g1	c77779_g3	c72924_g2
1948	c83665_g1	c80711_g5	c55558_g1	c81129_g1	c66245_g1	c72925_g1
1949	c74586_g1	c77123_g6	c72468_g1	c78289_g1	c76767_g1	c72934_g1
1950	c76905_g1	c77232_g1	c79370_g1	c81478_g1	c76490_g4	c72936_g1
1951	c78597_g1	c76063_g1	c79554_g2	c83126_g1	c74960_g1	c72937_g1
1952	c74427_g6	c76151_g6	c83256_g1	c78641_g1	c80499_g8	c72939_g2
1953	c68622_g1	c67656_g1	c79528_g14	c76571_g1	c82322_g1	c72940_g1
1954	c80060_g2	c73939_g1	c79644_g2	c80919_g1	c73792_g1	c72943_g1
1955	c79194_g3	c76035_g2	c78102_g1	c81271_g2	c76842_g1	c72944_g1
1956	c82958_g1	c71207_g1	c81189_g1	c76226_g5	c74741_g1	c72946_g5
1957	c59344_g1	c83002_g1	c75300_g1	c78876_g1	c80670_g3	c72947_g1
1958	c79414_g2	c70896_g2	c84400_g3	c77305_g1	c83789_g1	c72949_g2
1959	c77678_g3	c74485_g1	c34503_g2	c75656_g1	c81706_g1	c72949_g4
1960	c77501_g2	c84406_g1	c83233_g1	c74790_g1	c82381_g1	c72950_g1
1961	c83012_g1	c76096_g1	c79742_g3	c78739_g6	c80877_g1	c72952_g1
1962	c83316_g3	c69494_g2	c77581_g2	c80222_g3	c83552_g2	c72953_g3
1963	c79864_g2	c80324_g1	c82456_g3	c78949_g4	c78451_g3	c72955_g2
1964	c82500_g7	c81911_g1	c79068_g6	c77855_g2	c80436_g2	c72955_g3
1965	c77266_g1	c71906_g1	c79686_g3	c82673_g12	c84137_g2	c72956_g1
1966	c78873_g5	c77750_g1	c74578_g4	c74094_g1	c84007_g1	c72957_g2
1967	c74681_g4	c80209_g2	c77952_g5	c80734_g1	c74985_g5	c72958_g1
1968	c74338_g2	c75026_g1	c77482_g8	c81107_g3	c83429_g1	c72959_g1
1969	c81362_g3	c78260_g1	c73245_g1	c81157_g6	c79753_g1	c72960_g1
1970	c72819_g1	c76226_g5	c82611_g1	c81576_g3	c74684_g1	c72961_g1
1971	c74426_g1	c77133_g1	c80460_g5	c71942_g1	c77790_g1	c72962_g1
1972	c77630_g3	c75036_g1	c73672_g2	c75310_g1	c83359_g3	c72965_g1
1973	c78802_g1	c73389_g1	c74980_g3	c76175_g1	c75227_g3	c72966_g3
1974	c83212_g5	c33524_g1	c80551_g5	c82896_g1	c76837_g3	c72968_g1
1975	c78335_g1	c76244_g10	c72684_g3	c81187_g1	c78932_g4	c72970_g1
1976	c72271_g1	c77827_g4	c74753_g1	c65081_g2	c80951_g5	c72971_g4
1977	c77767_g2	c79042_g1	c83050_g3	c78402_g1	c81743_g1	c72972_g1
1978	c83391_g2	c79076_g1	c75692_g1	c74714_g2	c83322_g2	c72973_g1
1979	c78013_g5	c82076_g1	c77779_g3	c80951_g5	c79166_g2	c72974_g1
1980	c81197_g1	c84081_g4	c79387_g1	c82035_g6	c81135_g7	c72975_g1
1981	c77738_g2	c78883_g1	c74425_g1	c73429_g1	c83128_g1	c72976_g1
1982	c78635_g3	c59801_g1	c84383_g1	c77280_g1	c83173_g2	c72979_g1
1983	c74997_g1	c80111_g1	c80999_g1	c80184_g7	c78274_g1	c72981_g1
1984	c78296_g5	c79514_g8	c83757_g1	c75478_g2	c75211_g1	c72982_g2
1985	c76163_g9	c73385_g1	c66453_g1	c77656_g1	c78093_g2	c72983_g1
1986	c73905_g2	c83310_g2	c75894_g3	c82877_g2	c78688_g2	c72984_g1
1987	c84008_g3	c81690_g5	c83141_g2	c83259_g3	c79974_g1	c72985_g1
1988	c82205_g2	c75272_g4	c74671_g1	c78821_g3	c83076_g1	c72988_g1
1989	c72514_g3	c76180_g1	c3525_g1	c76259_g1	c83354_g4	c72993_g1
1990	c78582_g1	c75284_g3	c73554_g1	c72120_g1	c70050_g1	c72994_g1
1991	c80462_g6	c81353_g3	c83551_g1	c77679_g7	c75212_g4	c72997_g1
1992	c73946_g2	c71645_g2	c82070_g4	c77806_g1	c77135_g2	c72999_g1
1993	c72274_g1	c81607_g3	c82466_g1	c76921_g1	c74595_g3	c72999_g2
1994	c79455_g2	c84073_g2	c10617_g1	c81272_g3	c81358_g1	c73000_g1
1995	c83039_g1	c77274_g1	c80503_g2	c75011_g1	c77214_g1	c73003_g2
1996	c82314_g1	c76168_g1	c76351_g2	c78530_g2	c78289_g1	c73003_g3
1997	c79613_g3	c77855_g2	c82035_g6	c78682_g1	c76275_g13	c73004_g4
1998	c81913_g1	c80637_g2	c82383_g2	c80972_g1	c76952_g1	c73007_g1
[truncated: 13,608 more rows]
